# Supplementary material for: EndoQuad: a comprehensive genome-wide experimentally validated endogenous G-quadruplex database
Source: Nucleic Acids Res. 2023 Oct 30;52(D1):D72–80. doi: 10.1093/nar/gkad966 (PMC10767823; doi:10.1093/nar/gkad966)
Supplement: gkad966_supplemental_files [file gkad966_supplemental_files.zip]

Archive with 5 entries (5 files):
- Supplementary Figures.docx
- Supplementary Table S1.xlsx
- Supplementary Table S2.xls
- Supplementary Table S3.xlsx
- Supplementary Table S4.xlsx
