# Supplementary material for: EndoQuad: a comprehensive genome-wide experimentally validated endogenous G-quadruplex database
Source: Nucleic Acids Res. 2023 Oct 30;52(D1):D72–80. doi: 10.1093/nar/gkad966 (PMC10767823; doi:10.1093/nar/gkad966)
Supplement: gkad966_supplemental_files [file gkad966_supplemental_files.zip › Supplementary Table S1.xlsx]

## Sheet: Sheet1
Table S1. Comparison of different G-quadruplex databases
Database	G4 type	Evidence	Number of G4	Accessibility	Contents	Publication Year	Journal	PMID	Url
EndoQuad	DNA	Experimental and Prediction	514,313 + 10,022,947	Yes	Genome-wide endogenous G4 DNA				https://endoquad.chenzxlab.cn/#/
G4Atlas	RNA	Experimental	6038619	Yes	Transcriptome-wide G4 (RNA G4, rG4)	2023	Nucleic Acids Research	36243987	https://www.g4atlas.org/
GAIA	RNA	Prediction	3854805	Yes	Predicted RNA G4	2023	Nucleic Acids Research	35971612	https://gaia.cobius.usherbrooke.ca
G4LDB 2.2	Ligand	Experimental	3099	Yes	G4 and i-Motif ligands	2022	Nucleic Acids Research	34718746	https://www.g4ldb.com/
ONQUADRO	DNA + RNA	Experimental	518	Yes	Experimentally determined G4 structures	2022	Nucleic Acids Research	34986600	https://onquadro.cs.put.poznan.pl/
ViPGD	DNA + RNA	Prediction	-	No	Predicted G4 in virus	2022	Journal of Genetics and Genomics	34601118	http://jsjds.hzau.edu.cn/MBPC/ViPGD/index.php/home/index
G4dbr	DNA	Experimental	28	Yes	Validated G4 structures in electrospray-compatible conditions	2021	Nucleic Acids Research	33555347	https://ericlarg4.github.io/G4_database.html
Plant-GQ	DNA	Prediction	624341645	No	Predicted G4 in Plant	2019	Journal of Computational Biology	30958698	http://biodb.sdau.edu.cn/plantgq/index.php
G4-virus	DNA + RNA	Prediction	-	Yes	Predicted G4 in virus	2018	PLOS Computational Biology	30543627	http://www.medcomp.medicina.unipd.it/main_site/doku.php?id=g4virus
QuadBase2	DNA	Prediction	-	No	Predicted G4 DNA	2016	Nucleic Acids Research	27185890	http://quadbase.igib.res.in/
G4IPDB	Interacting proteins	Experimental	205	Yes	G4 interacting proteins	2016	Scientific Reports	27905517	http://bsbe.iiti.ac.in/bsbe/ipdb/index.php
G4RNA	RNA	Experimental	261	Yes	Experimentally determined RNA G4	2015	Database	26200754	http://scottgroup.med.usherbrooke.ca/G4RNA
non-B DB	DNA	Prediction	2038673	No	Predicted non-B DNA-forming motifs in mammalian genomes	2011	Nucleic Acids Research	21097885	http://nonb.abcc.ncifcrf.gov
Greglist	DNA	Prediction	115442	Yes	Potential G4 regulated genes	2008	Nucleic Acids Research	17916572	http://tubic.tju.edu.cn/greglist
GRSDB	RNA	Prediction	379223	No	Predicted G4 in mammalian pre-mRNA sequences	2006	Nucleic Acids Research	16381828	http://bioinformatics.ramapo.edu/grsdb/
