# Supplementary material for: EndoQuad: a comprehensive genome-wide experimentally validated endogenous G-quadruplex database
Source: Nucleic Acids Res. 2023 Oct 30;52(D1):D72–80. doi: 10.1093/nar/gkad966 (PMC10767823; doi:10.1093/nar/gkad966)
Supplement: gkad966_supplemental_files [file gkad966_supplemental_files.zip › Supplementary Table S2.xls]

## Sheet: Human_eG4
Table S2. Detailed information of human eG4s.
Chr	Start	End	Strand	G4 id	Score	Confidence level	Gene	Symbol	Gene Type	Size	phastCons	phyloP	cell number	rl1	rl2	rl3	ll1	ll2	ll3	seq
chr1	10447	10467	-	HG4_17	64	Level1	ENSG00000223972	DDX11L1	pseudogene	21	0	0	3	3	3	3	3	3	GGGTTAGGGTTAGGGTTAGGG
chr1	10476	10497	-	HG4_18	63	Level1	ENSG00000223972	DDX11L1	pseudogene	22	0	0	3	3	3	8	1	1	GGGCGGGCGGGCCGGCTGAGGG
chr1	17467	17501	-	HG4_37	84	Level3	ENSG00000227232	WASH7P	pseudogene	35	0.0374706	0.0532059	8	8	6	1	3	4	GGGGGTGACGGGTGGCTCGGCTCGGGAGGCCTGGG
chr1	17569	17589	-	HG4_38	64	Level1	ENSG00000227232	WASH7P	pseudogene	21	0.00175	-0.1918	3	3	3	1	4	4	GGGCCGAGGGGTGTGGGCGGG
chr1	136377	136404	+	HG4_121	68	Level1	ENSG00000237683	AL627309.1	protein_coding	28	0.772704	0.394889	5	4	9	1	2	3	GTGGGAGGGGCCGGTGTGAGGCAAGGGG
chr1	136474	136501	+	HG4_122	68	Level1	ENSG00000237683	AL627309.1	protein_coding	28	0.813185	0.470852	5	4	9	1	2	3	GTGGGAGGGGCCGGTGTGAGGCAAGGGG
chr1	136523	136550	+	HG4_123	53	Level1	ENSG00000237683	AL627309.1	protein_coding	28	0.380815	0.26863	5	4	4	1	2	8	GTGGGAGGGGCCGGTGTGAGACAAGGGG
chr1	136572	136599	+	HG4_124	68	Level1	ENSG00000237683	AL627309.1	protein_coding	28	0.603259	0.290111	5	4	9	1	2	3	GTGGGAGGGGCCGGTGTGAGGCAAGGGG
chr1	136621	136648	+	HG4_125	68	Level1	ENSG00000237683	AL627309.1	protein_coding	28	0.841963	0.432556	5	4	9	1	2	3	GTGGGAGGGGCCGGTGTGAGGCAAGGGG
chr1	136670	136697	+	HG4_126	68	Level1	ENSG00000237683	AL627309.1	protein_coding	28	0.268778	0.280074	5	4	9	1	2	3	GTGGGAGGGGCCGGTGTGAGGCAAGGGG
chr1	136719	136745	+	HG4_127	71	Level1	ENSG00000237683	AL627309.1	protein_coding	27	0.253038	0.266	5	4	4	1	2	1	GTGGGAGGGGCCGGGGTGAGGCAAGGG
chr1	136767	136794	+	HG4_128	68	Level1	ENSG00000237683	AL627309.1	protein_coding	28	0.81137	0.566852	5	4	9	1	2	3	GTGGGAGGGGCCGGTGTGAGGCAAGGGG
chr1	324742	324771	-	HG4_166	50	Level1	ENSG00000250575	RP4-669L17.8	pseudogene	30	0.0762414	0.231207	4	8	8	1	2	1	GACGGGAGGCAGAGGCTGGGCCTGGAGGGG
chr1	324839	324857	-	HG4_167	51	Level1	ENSG00000250575	RP4-669L17.8	pseudogene	19	0.400389	0.513722	3	3	6	0	3	1	GGGAGCTTGGCTTGGGGGG
chr1	546037	546074	+	HG4_319	50	Level1	ENSG00000230021	RP11-206L10.17	pseudogene	38	0.0348108	-0.00337837	10	10	11	1	1	1	GGGTTCTCTGTGGCCAGCAGGCGGCGCTGCAGGAGGGG
chr1	546146	546173	+	HG4_320	55	Level1	ENSG00000230021	RP11-206L10.17	pseudogene	28	0.00148148	-0.175889	4	4	7	2	3	4	GGAGCAGGGGCCTGGGCCTGCTCCGGGG
chr1	565346	565387	-	HG4_341	52	Level5	ENSG00000230021	RP11-206L10.17	pseudogene	42	0.669683	1.92088	4	9	8	8	8	1	GGGGTGCCTTGGGTAACCTCTGGGACTCAGAAGTGAAAGGGG
chr1	568358	568377	-	HG4_346	51	Level1	ENSG00000230021	RP11-206L10.17	pseudogene	20	0.652211	1.87242	7	3	3	1	1	2	GGGATGGGAGGGCGATAAGG
chr1	568811	568844	-	HG4_347	67	Level2	ENSG00000230021	RP11-206L10.17	pseudogene	34	0.796667	0.322152	9	4	4	2	4	0	GGGCTCTAGAGGGGGTAGAGGGGGTGCTATAGGG
chr1	662573	662618	+	HG4_399	50	Level2	ENSG00000230021	RP11-206L10.17	pseudogene	46	0.652	0.397622	4	11	4	15	1	2	GGGGATCACGCTGACCTCTGTCCGCGTGGGAGGGGCCGGTGTGAGG
chr1	662646	662673	+	HG4_400	53	Level2	ENSG00000230021	RP11-206L10.17	pseudogene	28	0.0888518	0.101704	5	4	4	1	2	8	GTGGGAGGGGCCGGTGTGAGACAAGGGG
chr1	714495	714535	-	HG4_422	81	Level4	ENSG00000230021	RP11-206L10.17	pseudogene	41	0.010175	-0.2026	5	9	10	2	6	2	GCCGGGGACGCTCCCGGGGATCCCCGGGCCCTGGCTGGGGG
chr1	762813	762834	+	HG4_442	52	Level6	ENSG00000230021	RP11-206L10.17	pseudogene	22	0.00119048	-0.477524	3	3	10	1	0	2	GGGAGGGGACTGCGTGGCTGGG
chr1	762922	762950	+	HG4_443	83	Level6	ENSG00000230021	RP11-206L10.17	pseudogene	29	0.00510714	-0.0483214	4	4	8	1	7	1	GGGGCGGGGCGCGTACGTGCAGGGAGGGG
chr1	762964	762980	+	HG4_444	52	Level5	ENSG00000230021	RP11-206L10.17	pseudogene	17	0.0565	0.22075	4	3	3	0	2	2	GGCGGGGCCGGGCCGGG
chr1	762983	763009	+	HG4_445	101	Level5	ENSG00000230021	RP11-206L10.17	pseudogene	27	0.00461538	-0.0321538	4	4	4	1	9	1	GGGGCGGGGTCTCGGGCAGGGGCGGGG
chr1	763020	763067	-	HG4_446	56	Level3	ENSG00000230021	RP11-206L10.17	pseudogene	48	0.00117021	-0.492936	6	5	7	1	17	7	GGCGGAGACACTGGCAGGGCCAGAAACGCGCGCAGCGGGGGCGGGAGG
chr1	778383	778410	-	HG4_457	58	Level1	ENSG00000228794	LINC01128	lncRNA	28	0.0104815	0.0161852	9	4	4	2	1	4	GTGGCTGTGGGGTGGGGCTGGCTTCTGG
chr1	805398	805422	-	HG4_470	59	Level4	ENSG00000230368	FAM41C	lncRNA	25	0.0161667	0.180333	3	3	3	4	7	2	GGGCAGGGTCCGGCTGGGCGTCGGG
chr1	805533	805573	-	HG4_471	70	Level3	ENSG00000230368	FAM41C	lncRNA	41	0.368025	0.239725	4	10	4	1	3	15	GGGGCCCAAATATAATCACGGGGCCCGGGCCCGGCGTGGGG
chr1	835538	835573	-	HG4_503	87	Level1	ENSG00000272438	RP11-54O7.16	lncRNA	36	0.0591714	0.1038	9	6	5	3	2	1	GGGGTGACTGTGGGGGCAGGGAGGTCTGTGAAGGGG
chr1	838280	838318	+	HG4_506	85	Level1	ENSG00000272438	RP11-54O7.16	lncRNA	39	0.00263158	-0.225947	7	5	10	1	3	3	GGGGACGAGGGGGCCCGGGATGCGGGTCCGTGTGAGGGG
chr1	838330	838368	-	HG4_507	51	Level1	ENSG00000272438	RP11-54O7.16	lncRNA	39	0.00155263	-0.304789	4	5	8	14	1	3	GGGGCTCGGTTATGGCGGCGGCACTGACTAGCACAGGGG
chr1	839413	839435	-	HG4_510	61	Level5	ENSG00000272438	RP11-54O7.16	lncRNA	23	0.0237727	0.291045	3	3	3	4	2	5	GGGATGCTGGGCTGGGCACAGGG
chr1	839500	839540	+	HG4_511	78	Level4	ENSG00000272438	RP11-54O7.16	lncRNA	41	0.1939	0.10755	8	6	10	1	2	9	GCCTGGGGCGGAGGGCCGGGGCTTTGGAATGGCTGAGGGGG
chr1	839555	839596	+	HG4_512	55	Level4	ENSG00000272438	RP11-54O7.16	lncRNA	42	0.00226829	-0.107854	4	4	4	8	15	3	GGGGCCAGTGCAGAGGACAGCGCGACTCCCAGGGGCCCGGGG
chr1	839677	839704	+	HG4_513	112	Level4	ENSG00000272438	RP11-54O7.16	lncRNA	28	0.0101111	-0.159889	6	5	5	0	1	2	GGGTGGGGGGGTGGGGGGCGGCATCGGG
chr1	839798	839832	-	HG4_514	89	Level4	ENSG00000272438	RP11-54O7.16	lncRNA	35	0.00244118	-0.103412	7	7	11	0	1	4	GGGGGAGGAGGAGCAGAGGGCGGGGCCGGGGCCGG
chr1	840346	840380	+	HG4_515	131	Level2	ENSG00000272438	RP11-54O7.16	lncRNA	35	0.394618	0.212176	7	11	7	0	2	2	GGGGAGGGGGCCGGAGGGTCGGGGGTGCCGGGGGG
chr1	840395	840438	+	HG4_516	97	Level3	ENSG00000272438	RP11-54O7.16	lncRNA	44	0.751093	0.429953	5	11	5	1	11	1	GGGGGAGGCTGTTGGGGACGTTCGTGGCGGGGGAGGCTGTTGGG
chr1	840451	840494	+	HG4_517	97	Level3	ENSG00000272438	RP11-54O7.16	lncRNA	44	0.0864186	0.013186	5	11	5	1	11	1	GGGGGAGGCTGTTGGGGACGTTCGTGGCGGGGGAGGCTGTTGGG
chr1	840496	840518	-	HG4_518	92	Level3	ENSG00000272438	RP11-54O7.16	lncRNA	23	0.0784545	-0.0286364	4	4	4	1	1	1	GGACGCGGTGGGGCGGGGAGGGG
chr1	840534	840558	+	HG4_519	59	Level3	ENSG00000272438	RP11-54O7.16	lncRNA	25	0.00833333	-0.133333	3	3	3	10	0	3	GGGCACCCAGTGAGGGGGGCCCGGG
chr1	840565	840605	-	HG4_520	83	Level3	ENSG00000272438	RP11-54O7.16	lncRNA	41	0.004375	0.06045	8	11	9	3	1	4	GGGGGTTTCGGGCACAGGCGGGGACAGCAGTGAGGAATGGG
chr1	840795	840827	-	HG4_521	62	Level2	ENSG00000272438	RP11-54O7.16	lncRNA	33	0.00525	-0.0231875	7	4	9	7	1	1	GGGGAGCGCCCGGGAGGGGAACTTCCGGGCCTG
chr1	841340	841357	-	HG4_522	69	Level1	ENSG00000272438	RP11-54O7.16	lncRNA	18	0.00258824	-0.189294	3	3	3	1	1	4	GGGAGATGGGAGGGTGGG
chr1	841383	841420	-	HG4_523	102	Level1	ENSG00000272438	RP11-54O7.16	lncRNA	38	0.100378	0.165973	5	8	11	2	4	3	GGGGGCTTGGTGGGCCGGGTCAAGGGCAGGGCTGGGGG
chr1	841473	841515	-	HG4_524	50	Level1	ENSG00000272438	RP11-54O7.16	lncRNA	43	0.0544048	0.0743095	4	11	4	3	14	2	GGAGGCAGGGGTTGAAGCTCCAGGAGGCCCAGAAGGAGCGGGG
chr1	843286	843314	-	HG4_526	63	Level1	ENSG00000272438	RP11-54O7.16	lncRNA	29	0.000821429	-0.172679	5	4	7	3	6	0	GGGGGGCTTGGCGAGCAGGGGGCAGGGAG
chr1	843669	843704	+	HG4_527	72	Level1	ENSG00000272438	RP11-54O7.16	lncRNA	36	0.00657143	-0.0802286	4	6	4	4	1	13	GGGGTGCAGGCTGGTGGGGGCAGCAGCTGGAAGGGG
chr1	844190	844232	+	HG4_535	156	Level1	ENSG00000272438	RP11-54O7.16	lncRNA	43	0.918976	0.498476	6	11	6	6	2	6	GGGGGGAAGGGAGGGATGAGGGGCAGGGGGGAAGGGAGGGGGG
chr1	844275	844303	+	HG4_536	54	Level1	ENSG00000272438	RP11-54O7.16	lncRNA	29	0.342143	0.123821	3	3	3	4	9	4	GGGCCACGGGATTCATGAAGGGCACCGGG
chr1	844384	844433	+	HG4_537	74	Level1	ENSG00000272438	RP11-54O7.16	lncRNA	50	0.0182245	0.142796	5	9	5	2	5	19	GGGGGTCGGGGTCAGGCCCCCGGGCGCACCGTTGCTGGTATATGCGGGGG
chr1	844527	844575	+	HG4_538	61	Level1	ENSG00000272438	RP11-54O7.16	lncRNA	49	0.0112292	0.0243542	4	10	4	3	21	3	GGGGTCAGGCCCCCGGGCGCACCTTTGCTGGTATATGCGGGGGTCGGGG
chr1	844610	844654	+	HG4_539	80	Level1	ENSG00000272438	RP11-54O7.16	lncRNA	45	0.0187273	0.136932	5	9	5	2	5	14	GGGGGTCGGGGTCAGGCCCCCGGGCGTTGCTGGTATATGCGGGGG
chr1	844702	844750	+	HG4_540	61	Level1	ENSG00000272438	RP11-54O7.16	lncRNA	49	0.008125	0.0159375	4	10	4	3	21	3	GGGGTCAGGCCCCCGGGCGCACCGTTGCTGGTATATGCGGGGGTCGGGG
chr1	845141	845185	+	HG4_543	80	Level2	ENSG00000272438	RP11-54O7.16	lncRNA	45	0.145091	0.132932	5	9	5	2	5	14	GGGGGTCGGGGTCAGGCCCCCGGGCGTTGCTGGTATATGCGGGGG
chr1	845227	845275	+	HG4_544	62	Level2	ENSG00000272438	RP11-54O7.16	lncRNA	49	0.142271	0.0871667	4	4	11	2	3	21	GGGGTTGGGGTCAGGCCCCCCGGGCGCACCGTTGCTGGTATATGCGGGG
chr1	845328	845361	+	HG4_545	85	Level2	ENSG00000272438	RP11-54O7.16	lncRNA	34	0.00427273	-0.373606	6	8	5	3	1	4	GGTGGGCCCGGCGCGGGTGGGGGTCCTGGGCAGG
chr1	845487	845517	+	HG4_546	132	Level3	ENSG00000272438	RP11-54O7.16	lncRNA	31	0.00346667	-0.307767	7	7	6	2	0	2	GGCGGGGATGGGGGTGGGGGGGTTGGCGGGG
chr1	845535	845576	+	HG4_547	54	Level3	ENSG00000272438	RP11-54O7.16	lncRNA	42	0.448537	0.498902	8	5	5	10	4	5	GGGATTGGCTCGGCGCGCGCGGGACCCGGGGGCAGCTGCGGG
chr1	845611	845654	-	HG4_548	62	Level4	ENSG00000272438	RP11-54O7.16	lncRNA	44	0.245465	0.117953	5	7	8	2	4	13	GGGGGCCCCCCTCTCCGCGGGCGCGGCCTCGGGGCCGCCGTGGG
chr1	845702	845723	-	HG4_549	63	Level4	ENSG00000272438	RP11-54O7.16	lncRNA	22	0.000238095	-0.415238	3	3	3	7	1	2	GGGCCGGGAGGGGCCCCCCGGG
chr1	845781	845820	+	HG4_550	71	Level3	ENSG00000272438	RP11-54O7.16	lncRNA	40	0.0085641	-0.361103	4	10	4	1	15	2	GGGGTGGGAGTCGTGCTTTGATCAGTCACCGGGGGCGGGG
chr1	845868	845917	+	HG4_551	58	Level3	ENSG00000272438	RP11-54O7.16	lncRNA	50	0.00836735	-0.476551	4	9	4	11	1	17	GGGGAGTTTCGCGGCGGCATCTGGAGGGGTCCTGGTTGAGCAGCTAGGGG
chr1	845940	845965	-	HG4_552	57	Level4	ENSG00000272438	RP11-54O7.16	lncRNA	26	0.05148	-0.10256	3	3	3	7	1	6	GGGCCTGCCGGGAGGGAGCCTGAGGG
chr1	845993	846030	-	HG4_553	82	Level4	ENSG00000272438	RP11-54O7.16	lncRNA	38	0.00162162	0.0170541	5	9	9	6	2	1	GTGGGGAGGCTGAGGGCAGGCACAGGGTGCCCAGGGGG
chr1	846504	846538	-	HG4_554	56	Level2	ENSG00000272438	RP11-54O7.16	lncRNA	35	0.0220588	-0.296441	4	4	6	1	12	1	GTCAGGGAGGCTGGCACAGCCACAGTGGGGCGGGG
chr1	846750	846786	+	HG4_555	58	Level1	ENSG00000272438	RP11-54O7.16	lncRNA	37	0.0335833	0.238694	4	4	10	1	11	0	GGGGTGGGGCTCCCTGCTCAGGGTTCCCAGGCCTGGG
chr1	846920	846950	+	HG4_556	101	Level1	ENSG00000272438	RP11-54O7.16	lncRNA	31	0.0144333	-0.0398667	5	5	5	2	2	1	GGGGGCTGGGGGCTGAGGGAGGCCATCTGGG
chr1	846955	846982	+	HG4_557	50	Level1	ENSG00000272438	RP11-54O7.16	lncRNA	28	0.0868889	0.200815	4	8	7	3	1	0	GGGGTCTGGATGTGGTGGCCAGGGTGGG
chr1	847050	847093	+	HG4_558	78	Level1	ENSG00000272438	RP11-54O7.16	lncRNA	44	0.0815116	0.023907	5	8	10	7	4	0	GGGGGAGCCACTGAGTGGGGTGCAGGGAAGATGGGGTGTCTGGG
chr1	848495	848527	+	HG4_559	63	Level1	ENSG00000272438	RP11-54O7.16	lncRNA	33	9.375e-05	-0.754844	5	11	4	1	2	6	GGAGGAGATGCCCCGGGCAGGGGCTTGGCGGGG
chr1	848869	848911	-	HG4_560	94	Level4	ENSG00000272438	RP11-54O7.16	lncRNA	43	0.00180952	-0.22769	6	5	11	3	9	4	GGGGGCCCTGGACAGAAGGGGAGATAGAAGGGGGCATGAGGGG
chr1	848980	849008	+	HG4_561	54	Level4	ENSG00000272438	RP11-54O7.16	lncRNA	29	0.00317857	-0.192286	3	3	3	9	3	5	GGGCCTGGCCAAGGGTCAGGGATCCTGGG
chr1	849071	849102	-	HG4_562	50	Level3	ENSG00000272438	RP11-54O7.16	lncRNA	32	0.000322581	-0.403871	3	3	3	1	4	15	GGGCGTTGCTGACACTGCGGGCTCAGGGTGGG
chr1	849442	849479	-	HG4_563	70	Level2	ENSG00000272438	RP11-54O7.16	lncRNA	38	0.00154054	-0.197595	6	9	5	1	3	9	GGCGGCTCCACTGTGGGGGCCAGGACAGGGGCGGAGGG
chr1	849574	849589	-	HG4_564	53	Level3	ENSG00000272438	RP11-54O7.16	lncRNA	16	0.0004	-0.228533	3	4	3	0	2	1	GGGAGGGGTGCGGGGG
chr1	849857	849891	-	HG4_565	50	Level1	ENSG00000272438	RP11-54O7.16	lncRNA	35	0.000147059	-0.594912	4	9	10	1	2	0	GGACACTGGGGGCAGTGAGCTGGGCAGTCGCGGGG
chr1	849929	849970	+	HG4_566	50	Level1	ENSG00000272438	RP11-54O7.16	lncRNA	42	0.00212195	-0.20361	4	9	6	9	5	5	GGGGTCTCCTTCAGGGAAGGAGACCAAGCTGGGAGTCTGGGG
chr1	851696	851720	+	HG4_567	59	Level3	ENSG00000272438	RP11-54O7.16	lncRNA	25	0.00195833	-0.743917	3	3	3	3	3	7	GGGTCTGGGCAAGGGTCCCTCTGGG
chr1	851952	851983	+	HG4_568	79	Level3	ENSG00000223764	LINC02593	lncRNA	32	0.0110323	-0.238258	4	4	8	11	0	1	GGGGCTCCCACACCTGGGGGGCCAGGGTGGGG
chr1	852366	852384	-	HG4_569	67	Level1	ENSG00000223764	LINC02593	lncRNA	19	0.000166667	-0.208833	3	3	3	2	3	2	GGGCAGGGTGAGGGACGGG
chr1	852542	852575	+	HG4_570	69	Level3	ENSG00000223764	LINC02593	lncRNA	34	0.000181818	-0.409394	11	5	5	3	5	0	GGCACCCAGGGCTTGGGAGCTGAAGGGGGGTGGG
chr1	852602	852627	-	HG4_571	57	Level3	ENSG00000223764	LINC02593	lncRNA	26	4e-05	-0.8506	3	3	3	8	6	0	GGGGGGTGATGAGGGTTCCCTCAGGG
chr1	852688	852737	-	HG4_572	68	Level3	ENSG00000223764	LINC02593	lncRNA	50	0.000122449	-0.759061	7	11	6	9	10	2	GGGGGCAGGTGGGAGACCAGCCTGGGGCTCCCGGGAAGCCCACGGGATGG
chr1	852757	852785	+	HG4_573	54	Level2	ENSG00000223764	LINC02593	lncRNA	29	0.0120357	-0.408536	3	3	3	2	4	11	GGGCTGGGCCCAGGGGCTCTGGCTGTGGG
chr1	853000	853027	+	HG4_574	71	Level2	ENSG00000223764	LINC02593	lncRNA	28	0.0635556	0.0265185	5	4	11	2	1	1	GTGGGCTGGGGAGTGCCTGAGGGAGGGG
chr1	853169	853216	-	HG4_575	68	Level4	ENSG00000223764	LINC02593	lncRNA	48	0.00148936	-0.333426	8	7	7	5	3	13	GGGGGTGGCCCCAGAAGCGGGTGGGCGAGGCTGGGCAGCAGGGATTGG
chr1	854661	854686	-	HG4_577	86	Level2	ENSG00000223764	LINC02593	lncRNA	26	0.0038	-0.51716	6	4	4	6	1	1	GGGGAGGGGTGGGGTGCCGTGGCTGG
chr1	855190	855221	-	HG4_578	65	Level3	ENSG00000223764	LINC02593	lncRNA	32	0.00309677	-0.50371	4	4	9	3	1	3	GGACCTGGCCCGGGTTGTGGAGGGGACCGGGG
chr1	855545	855570	+	HG4_579	57	Level4	ENSG00000223764	LINC02593	lncRNA	26	0.00504	-0.07848	3	3	3	6	2	6	GGGACGGCAGGGAAGGGTCCCTCGGG
chr1	856460	856488	+	HG4_581	51	Level4	ENSG00000223764	LINC02593	lncRNA	29	0.159679	-0.222857	6	5	10	1	1	2	GGATGGCGGAGGCGGCATGCGGGCTGGGG
chr1	856495	856517	-	HG4_582	63	Level4	ENSG00000223764	LINC02593	lncRNA	23	0.243091	0.343909	4	4	7	3	0	1	GGGGAGTGTGGGGGCGCCAGGGG
chr1	856679	856703	+	HG4_583	69	Level5	ENSG00000223764	LINC02593	lncRNA	25	0.0107917	-0.0855	4	6	5	3	2	1	GGGGCTCGGTGGGCCGGAGGAGGGG
chr1	857163	857198	+	HG4_584	50	Level1	ENSG00000223764	LINC02593	lncRNA	36	0.00202857	-0.372486	4	4	11	9	4	0	GGGGCACAACCCCGTGGAAAAGGGTGATGCTGGGGG
chr1	857404	857442	-	HG4_585	81	Level2	ENSG00000223764	LINC02593	lncRNA	39	0.000631579	-0.398447	5	7	9	3	5	2	GCATGGGGCTGGCCCTGGGTTTCTGGCTGGGTGTGGGGG
chr1	857493	857520	+	HG4_586	51	Level2	ENSG00000223764	LINC02593	lncRNA	28	0.000962963	-0.289926	4	9	6	1	0	3	GGGGAGGGCTCTTGGAAGGGAAAGGAGG
chr1	857954	858002	-	HG4_587	90	Level4	ENSG00000187634	SAMD11	protein_coding	49	0.00941667	-0.0459375	10	5	11	8	4	6	GGGGGCTCGTTGGTCTGTTGGGGTCTGGGGGGCCAGGTAGGAGTGTGGG
chr1	858466	858485	+	HG4_588	66	Level3	ENSG00000187634	SAMD11	protein_coding	20	0.00152632	-0.219	3	3	3	4	0	4	GGGAGGTGGGGGGTGATGGG
chr1	858609	858639	-	HG4_589	79	Level2	ENSG00000187634	SAMD11	protein_coding	31	0	-0.646933	7	5	5	5	1	1	GGCAGGGTGAGGGTGGGGGATAGCGGGTTGG
chr1	858860	858883	+	HG4_590	61	Level1	ENSG00000187634	SAMD11	protein_coding	24	0	-0.691043	4	7	4	3	1	1	GGGGCACGAGTGGGCGGGGAGGTG
chr1	858967	858993	-	HG4_591	56	Level4	ENSG00000187634	SAMD11	protein_coding	27	0.000269231	-0.537423	3	3	3	3	1	11	GGGCGTTGGTGTCCGGGAGGGCGTGGG
chr1	859044	859075	-	HG4_592	81	Level4	ENSG00000187634	SAMD11	protein_coding	32	0.00103226	-1.07987	11	5	5	2	2	1	GGAGGGAGGGAGCTGGGGGCTGCTCGCCGGGG
chr1	859100	859118	-	HG4_593	67	Level5	ENSG00000187634	SAMD11	protein_coding	19	0.000611111	-0.554	3	3	3	2	2	3	GGGACTGGGATGGGCTGGG
chr1	859211	859259	-	HG4_594	67	Level4	ENSG00000187634	SAMD11	protein_coding	49	0.624938	0.795667	9	5	8	13	7	1	GGCGGGCGGCGCGGGCTCCCGCGGGGGGTGCGTGACGGCCGACTCGGGG
chr1	859383	859417	+	HG4_595	91	Level5	ENSG00000187634	SAMD11	protein_coding	35	0.0203529	0.273265	4	4	4	1	17	1	GGGGCGGGGGCTTGGGACCCCCGAGAGGGGCGGGG
chr1	859453	859478	+	HG4_596	57	Level5	ENSG00000187634	SAMD11	protein_coding	26	0.1982	0.417	3	3	3	1	10	3	GGGTGGGTCGGCGAGCCGGGCGTGGG
chr1	859500	859534	+	HG4_597	59	Level5	ENSG00000187634	SAMD11	protein_coding	35	0.162941	0.268235	5	4	10	2	3	7	GGTGGCCGGGGCGCGGGACTCCAGACGCCCCGGGG
chr1	859638	859670	+	HG4_598	51	Level5	ENSG00000187634	SAMD11	protein_coding	33	0.360219	0.636437	4	11	10	1	1	1	GGGGAGGCCTGGCGGGCGGCGCGTAGGCGGCGG
chr1	859722	859757	-	HG4_599	84	Level5	ENSG00000187634	SAMD11	protein_coding	36	0.3094	0.583686	6	5	9	2	4	2	GGCCCGGGCTGGAGTTGGGTCGCGGGGGCCGGGGAG
chr1	859942	859973	-	HG4_600	75	Level5	ENSG00000187634	SAMD11	protein_coding	32	0.916677	2.11265	6	5	5	2	2	6	GGCGGGCAGCGAGGCGGCCGGGGGGAGGGCGG
chr1	860002	860027	-	HG4_601	73	Level5	ENSG00000187634	SAMD11	protein_coding	26	0.987	1.77564	4	7	4	1	1	0	GGCGCGCGGGGGGCGGAGCGGCGGGG
chr1	860050	860077	-	HG4_602	51	Level5	ENSG00000187634	SAMD11	protein_coding	28	0.999741	2.60226	4	5	6	3	1	0	GGGTCCCTGGGCAGGTGGAGGTGCGGGG
chr1	860332	860361	-	HG4_603	53	Level5	ENSG00000187634	SAMD11	protein_coding	30	0.0963448	0.285828	5	4	11	1	1	0	GGGTCCCGGCAGCGAAGGGAGGGGCGGCGG
chr1	860367	860387	-	HG4_604	93	Level5	ENSG00000187634	SAMD11	protein_coding	21	0.00425	-0.1265	4	4	4	2	1	0	GGGTAGGGGGTGGGGTCGGGG
chr1	860411	860452	+	HG4_605	50	Level5	ENSG00000187634	SAMD11	protein_coding	42	0.337317	0.573732	7	4	9	4	8	6	GGCTCGGCCGAGGGGGCGCTGCAGCTCCAGGGCTGCGCGGGG
chr1	860498	860516	-	HG4_606	57	Level5	ENSG00000187634	SAMD11	protein_coding	19	0	-0.597222	4	4	4	0	2	1	GGGGAGGTGCAGCGGGGGG
chr1	860638	860674	+	HG4_607	85	Level5	ENSG00000187634	SAMD11	protein_coding	37	0.146778	-0.164417	6	7	11	2	3	3	GGCGGGTTGGGAGGGCGCGGAGCCCCGGGTTCGGGGG
chr1	860696	860743	+	HG4_608	88	Level5	ENSG00000187634	SAMD11	protein_coding	48	0.0180213	0.0263617	7	5	10	14	1	6	GGCCGGGTGCGAGCGCGCGGCGGGGGAGGCTGCGGGGCGGCGCGGGGG
chr1	860815	860858	+	HG4_609	65	Level4	ENSG00000187634	SAMD11	protein_coding	44	0.00790698	-0.119884	5	5	10	6	10	0	GGGTGCGACGCGGGGGCGCCTGAGCCGGGACACAGGGGGTGCGG
chr1	861016	861050	+	HG4_610	78	Level4	ENSG00000187634	SAMD11	protein_coding	35	0.353382	0.339176	4	4	10	2	3	8	GGGGCCGGGGAGAGGGTGGAGCGCGGGAGGAGGGG
chr1	861059	861106	+	HG4_611	57	Level4	ENSG00000187634	SAMD11	protein_coding	48	0.0356596	-0.413957	7	5	5	15	1	8	GGGGACGCCCAGGCCCTTCGTCGGGGGAGGGCGCTCCACCCGGGCTGG
chr1	861144	861162	+	HG4_612	67	Level4	ENSG00000187634	SAMD11	protein_coding	19	0.0331667	0.0915	3	3	3	1	2	4	GGGTGGGACGGGAAGCGGG
chr1	861189	861227	+	HG4_613	86	Level4	ENSG00000187634	SAMD11	protein_coding	39	0.000552632	-0.221868	4	4	4	3	19	1	GGGGTTCGGGGTGTATTTCGTCCACGAGCCGGGGAGGGG
chr1	861390	861424	+	HG4_614	54	Level2	ENSG00000187634	SAMD11	protein_coding	35	0.308588	1.92109	5	4	4	8	7	2	GGTGGTGAGATGCGGGGCTCGGTTGGGGCTGGGAG
chr1	861500	861533	+	HG4_615	51	Level3	ENSG00000187634	SAMD11	protein_coding	34	0.125485	-0.0311212	10	11	6	1	2	0	GGTGTGCTGGAGGGAGCCTCCGAAGGGCAGGGGG
chr1	862331	862359	+	HG4_617	81	Level1	ENSG00000187634	SAMD11	protein_coding	29	0.0266786	-0.0279286	6	4	4	2	2	7	GGTAGGATGGGGGAGGGGATGCCCAGGGG
chr1	862421	862463	+	HG4_618	50	Level2	ENSG00000187634	SAMD11	protein_coding	43	0.0437857	-0.146619	6	10	4	15	2	2	GGCTGGTCCCTCAGACATACAGCATGTTGGGCAGGGGAAGGGG
chr1	862794	862826	-	HG4_619	78	Level1	ENSG00000187634	SAMD11	protein_coding	33	0.00265625	0.0614062	4	4	8	1	4	8	GGGGCATCTCCTGGCTGTGGCCACGGGGTGGGG
chr1	862827	862854	-	HG4_620	55	Level1	ENSG00000187634	SAMD11	protein_coding	28	0.0167407	0.275704	3	3	3	10	4	2	GGGCAGGGACCTGGGAGCCCCAGGTGGG
chr1	862896	862919	-	HG4_621	60	Level1	ENSG00000187634	SAMD11	protein_coding	24	0.00108696	-0.214913	3	3	3	1	8	3	GGGTGTGGGACAGGCCTGGGAGGG
chr1	862922	862962	-	HG4_622	56	Level1	ENSG00000187634	SAMD11	protein_coding	41	0.0026	0.024	4	4	4	10	5	10	GGGGCTGGAAAGAAGGGGCCCCTGGAGTTGCTTCCTAGGGG
chr1	863200	863219	+	HG4_623	66	Level1	ENSG00000187634	SAMD11	protein_coding	20	0.00621053	-0.299895	3	3	3	2	1	5	GGGCAGGGTGGGTGGCAGGG
chr1	863272	863294	+	HG4_624	51	Level2	ENSG00000187634	SAMD11	protein_coding	23	0.000909091	0.00613637	4	4	4	4	1	2	GGTGCCTTGGGGCGTGGCTGGGG
chr1	864002	864025	+	HG4_625	60	Level3	ENSG00000187634	SAMD11	protein_coding	24	0.00178261	-0.211391	3	3	3	7	3	2	GGGCAGCCCAGGGTCAGGGCAGGG
chr1	864039	864063	-	HG4_626	87	Level3	ENSG00000187634	SAMD11	protein_coding	25	0.012625	-0.612625	4	4	4	3	1	3	GCTGGGCAAGGGGTGGGGCCTGGGG
chr1	864136	864179	+	HG4_627	93	Level2	ENSG00000187634	SAMD11	protein_coding	44	0.00055814	-0.670465	9	9	5	1	2	13	GGGGAGACGTGGCTCTGGGACGGGGGCCTCCACCTGGGTGGGGG
chr1	864736	864769	+	HG4_628	62	Level2	ENSG00000187634	SAMD11	protein_coding	34	0.0122424	-0.371606	4	10	4	2	4	4	GGGGCAGGGTTTGCGGAACAGGGGACCTGGGCTG
chr1	864954	864982	+	HG4_629	54	Level2	ENSG00000187634	SAMD11	protein_coding	29	0.00407143	-0.245536	3	3	3	5	11	1	GGGCAGAAGGGTCACAAAGTACGGGTGGG
chr1	865077	865108	+	HG4_630	60	Level3	ENSG00000187634	SAMD11	protein_coding	32	0.000548387	-0.541452	4	6	6	6	1	5	GGGGCCCTAAGAAGGGAGCTGGGAATGAGGGG
chr1	865221	865242	+	HG4_631	92	Level4	ENSG00000187634	SAMD11	protein_coding	22	0.00647619	-0.728857	4	4	4	1	2	1	GGGGTGGGGCAGGGGAGGGCTG
chr1	865401	865441	+	HG4_632	57	Level3	ENSG00000187634	SAMD11	protein_coding	41	0.061375	0.0067	4	4	10	8	3	2	GGGGCTCGGCCTGGGGTGCGAGACCAGGGCAGACCCCCGGG
chr1	865463	865487	-	HG4_633	69	Level3	ENSG00000187634	SAMD11	protein_coding	25	0.00570833	0.204625	4	6	5	1	3	2	GGGGCAGGAGGAGAGGAAGGTGGGG
chr1	865505	865529	-	HG4_634	69	Level2	ENSG00000187634	SAMD11	protein_coding	25	0.00108333	-0.199375	4	6	5	1	3	2	GGGGCAGGAGGAGAGGAAGGTGGGG
chr1	865887	865909	-	HG4_635	51	Level2	ENSG00000187634	SAMD11	protein_coding	23	0.000136364	-0.400045	3	10	3	0	3	1	GGGAGGGGACGCCAGACAGGGGG
chr1	866511	866531	-	HG4_636	75	Level1	ENSG00000187634	SAMD11	protein_coding	21	0.00125	-0.51825	4	5	6	1	0	1	GGGGTGGGAGGGAGGGAGGGG
chr1	866812	866839	-	HG4_637	62	Level1	ENSG00000187634	SAMD11	protein_coding	28	7.40741e-05	-0.221444	5	5	5	2	0	6	GTGGGTCTCTAGGAGGGTGGGAAGGGGG
chr1	866929	866948	+	HG4_638	51	Level1	ENSG00000187634	SAMD11	protein_coding	20	0.00173684	0.000894731	3	3	7	2	1	1	GGGAAGGGCGTGTAGGAGGG
chr1	867642	867686	-	HG4_641	80	Level3	ENSG00000187634	SAMD11	protein_coding	45	0.00025	-0.38925	5	9	5	2	10	9	GGGGGCTGCAGGCAGGAGGAGCCGTTACTGGAGCGGGGTCGGGGG
chr1	867848	867875	+	HG4_642	65	Level3	ENSG00000187634	SAMD11	protein_coding	28	0.00103704	-0.404407	4	7	4	1	2	5	GGGGAGGGCGTGCTGGGGTCCCCGGAGG
chr1	868333	868370	+	HG4_643	55	Level4	ENSG00000187634	SAMD11	protein_coding	38	0.00705405	-0.422649	4	9	7	1	8	5	GGGGCGGTGGCGGGAGGCCCATGCGTGGGCAGCTGGGG
chr1	868394	868431	-	HG4_644	87	Level4	ENSG00000187634	SAMD11	protein_coding	38	0.000351351	-0.339027	5	5	5	1	13	2	GCTGGGGCAGGAGGCGCAGGAAGGAGAGGGGGAGGGGG
chr1	868453	868481	-	HG4_645	69	Level3	ENSG00000187634	SAMD11	protein_coding	29	3.57143e-05	-0.590679	4	10	6	1	2	2	GGGGCCGGGCTGCAGGTCAGGAGGTGGGG
chr1	868738	868757	+	HG4_646	67	Level3	ENSG00000187634	SAMD11	protein_coding	20	0.00105263	-0.371053	4	4	6	1	1	0	GGGGCGGGGAGGGCAGGTGG
chr1	868767	868799	-	HG4_647	65	Level3	ENSG00000187634	SAMD11	protein_coding	33	0.00075	-0.566813	4	9	9	1	4	2	GGGGCTGTGGCTGGGCAGTGGCACCTGGTGGGG
chr1	868917	868944	+	HG4_648	72	Level4	ENSG00000187634	SAMD11	protein_coding	28	0.0745185	0.00262963	4	4	4	6	0	6	GGGGACACCAGAGGGGGGACCCCTGGGG
chr1	868972	868997	-	HG4_649	71	Level2	ENSG00000187634	SAMD11	protein_coding	26	0.00052	-0.41592	7	8	4	2	0	1	GGGGTGGGGGCTGAGGGCTGGCCTGG
chr1	869125	869164	+	HG4_650	114	Level1	ENSG00000187634	SAMD11	protein_coding	40	0.0699744	-0.108282	5	9	5	14	1	1	GGGGGCTTCCTTTCCCACTGGGAGCCGGTGGGGGTGGGGG
chr1	870406	870440	+	HG4_669	58	Level1	ENSG00000187634	SAMD11	protein_coding	35	0.0177353	-0.00952941	4	9	4	3	9	1	GGGGAGAGGCTCACGGAACCGGGAAGGGGTGGAGG
chr1	870718	870760	+	HG4_670	54	Level3	ENSG00000187634	SAMD11	protein_coding	43	0.000738095	-0.607905	4	4	4	3	11	13	GGGGTCAGGGGATGGTTCACATGTGGCACATTCTCTCCTGGGG
chr1	870794	870829	-	HG4_671	72	Level2	ENSG00000187634	SAMD11	protein_coding	36	0.000142857	-0.491057	9	5	6	3	6	2	GGGGGTCGAGGGGCCCACCGGGCGCCCGGGAAGAGG
chr1	871290	871320	+	HG4_672	96	Level5	ENSG00000187634	SAMD11	protein_coding	31	0.0196667	-0.1348	4	4	4	9	2	4	GGGGCCTGAGGGCGGGGTCGGGGCTGTGGGG
chr1	871489	871511	+	HG4_673	51	Level5	ENSG00000187634	SAMD11	protein_coding	23	0.00122727	-0.1235	3	3	10	1	3	0	GGGTGGGCTTGGAGTAGCCGGGG
chr1	871645	871686	+	HG4_674	53	Level4	ENSG00000187634	SAMD11	protein_coding	42	0.010561	-0.263293	4	11	6	11	5	1	GGGGTCCCCGGTCCCGCCTCCTAGGGCTCCTGGACGGAGGGG
chr1	871689	871731	-	HG4_675	51	Level4	ENSG00000187634	SAMD11	protein_coding	43	0.00647619	-0.523048	4	6	11	3	1	14	GGGGACCCCTTCCGTCCAGGAGCCCTAGGAGGCGGGACCGGGG
chr1	871762	871803	+	HG4_676	53	Level3	ENSG00000187634	SAMD11	protein_coding	42	0.00170732	-0.614293	4	11	6	11	5	1	GGGGTCCCCGGTCCCGCCTCCTAGGGCTCCTGGACGGAGGGG
chr1	871767	871809	-	HG4_677	51	Level3	ENSG00000187634	SAMD11	protein_coding	43	0.00102381	-0.596333	4	6	11	3	1	14	GGGGACCCCCTCCGTCCAGGAGCCCTAGGAGGCGGGACCGGGG
chr1	871845	871864	+	HG4_678	66	Level3	ENSG00000187634	SAMD11	protein_coding	20	0.000105263	-0.884895	3	3	3	5	1	2	GGGTTCTCGGGAGGGAAGGG
chr1	871907	871950	+	HG4_679	52	Level4	ENSG00000187634	SAMD11	protein_coding	44	0.000348837	-0.578558	4	8	11	0	11	6	GGGGGGACCAGGCCCCCCTCAGAGGGCACTGCTGTAGAGAGGGG
chr1	872057	872076	+	HG4_680	67	Level3	ENSG00000187634	SAMD11	protein_coding	20	0.00263158	-0.102316	6	4	4	1	1	0	GGAAGGAGGGGTGGGGGAGG
chr1	872077	872111	-	HG4_681	91	Level3	ENSG00000187634	SAMD11	protein_coding	35	0.00838235	-0.427294	5	7	5	0	5	8	GGGGGCCATGGATGGGGGACACAGATGGGGGTGGG
chr1	872133	872160	+	HG4_682	64	Level4	ENSG00000187634	SAMD11	protein_coding	28	0.0311852	0.278519	6	4	5	7	2	0	GGAAGGCCCTTGTGGGGCTGGGTGGGGG
chr1	872351	872387	+	HG4_683	59	Level5	ENSG00000187634	SAMD11	protein_coding	37	0.000472222	-0.900028	4	4	8	6	5	0	GGGGTCCTGTGGGGTGCACGTGATGGGGGTTGCCCGG
chr1	872608	872625	-	HG4_684	69	Level5	ENSG00000187634	SAMD11	protein_coding	18	0.000352941	-0.701588	3	3	3	2	3	1	GGGAGGGCCCGGGCTGGG
chr1	872958	872987	-	HG4_686	111	Level2	ENSG00000187634	SAMD11	protein_coding	30	0.000310345	-0.732931	5	9	5	2	1	1	GGCTGGGAGGGGGTGGGCCAAGGCTGGGGG
chr1	873078	873106	-	HG4_687	91	Level2	ENSG00000187634	SAMD11	protein_coding	29	0.00278571	-0.359179	5	6	8	1	1	2	GGGTGGCTGGGCCCGGCGGGCGGCGGGGG
chr1	873334	873350	+	HG4_688	70	Level4	ENSG00000187634	SAMD11	protein_coding	17	0.071375	0.244687	3	3	3	0	2	3	GGGGGGACGGGCTTGGG
chr1	873495	873523	+	HG4_689	63	Level5	ENSG00000187634	SAMD11	protein_coding	29	3.57143e-05	-0.962	4	5	4	4	5	1	GGGGCTTCGGAGGAGCTCGGGGTGGGTCG
chr1	873693	873718	+	HG4_690	57	Level5	ENSG00000187634	SAMD11	protein_coding	26	0.08788	-0.7052	3	3	3	8	4	2	GGGCTGTGTTTGGGGCTAGGGCTGGG
chr1	873837	873883	+	HG4_691	70	Level4	ENSG00000187634	SAMD11	protein_coding	47	0.00128261	-0.315152	8	9	5	10	6	2	GGACTGGGCCAGAGAGGAGGACGTGGGCCTTCTGGGGGCAGGGATGG
chr1	873900	873936	+	HG4_692	60	Level4	ENSG00000187634	SAMD11	protein_coding	37	0.00119444	-0.150083	8	5	5	3	8	3	GGCCTGGGAGTGGAGGCGCCTCGAGGCGGCCTGGGGG
chr1	874196	874235	-	HG4_693	50	Level5	ENSG00000187634	SAMD11	protein_coding	40	0.00192308	-0.370256	8	4	4	12	4	3	GCGGGACAGGGGCACAGGGGAGCTCTGACACTGGCCCTGG
chr1	874520	874567	+	HG4_694	61	Level5	ENSG00000187634	SAMD11	protein_coding	48	0.00114894	-0.308702	7	11	5	10	2	8	GGCTGGGACGAGAGACAGGTCACCAGGGGAGGGGGCAGTCCCTGAGGG
chr1	874783	874832	-	HG4_695	64	Level4	ENSG00000187634	SAMD11	protein_coding	50	0.131061	0.15298	7	7	5	10	9	6	GGGAGGTGATGAGGGGGATCATGCCAGGGTGGGTCCTCACCGTGGCTGGG
chr1	874866	874888	-	HG4_696	51	Level4	ENSG00000187634	SAMD11	protein_coding	23	0.000181818	-0.414818	4	4	4	4	1	2	GTGGCTGGGGAGGTGATGAGGGG
chr1	874970	875017	-	HG4_697	76	Level4	ENSG00000187634	SAMD11	protein_coding	48	2.12766e-05	-0.921064	4	4	4	4	23	5	GGGGACCTAGGGGACATGGAGGTGTGGCCCGCCCCAGGGGGCATGGGG
chr1	875063	875089	+	HG4_698	52	Level4	ENSG00000187634	SAMD11	protein_coding	27	0.000384615	-0.172269	4	9	5	1	1	1	GGGGTGGACCCAGGTGAGGGTGGGCAG
chr1	875202	875237	+	HG4_699	59	Level4	ENSG00000187634	SAMD11	protein_coding	36	0.000371429	-0.393686	4	4	11	1	9	2	GGGGAGGGGCAGTGAGCAGAAAGGCCGGGCTGGGTG
chr1	875296	875335	-	HG4_700	82	Level4	ENSG00000187634	SAMD11	protein_coding	40	0.000282051	-0.828256	7	5	8	2	7	0	GGGGTGGACAGGGTCAGGGCCGACCCGGGGGAAGGGGCAG
chr1	875379	875415	-	HG4_701	69	Level4	ENSG00000187634	SAMD11	protein_coding	37	0.00719444	-0.299528	5	5	6	2	9	3	GCTGGGGCCTGGGAGGCTGAGTGCAGCGGGCAGGGGG
chr1	875429	875465	+	HG4_702	83	Level5	ENSG00000187634	SAMD11	protein_coding	37	0.0155	0.135361	6	11	6	3	5	1	GGGGAGCTTGGCTTTTCGGGCTAGAGGTGGGTGGGGG
chr1	875601	875647	+	HG4_703	77	Level3	ENSG00000187634	SAMD11	protein_coding	47	0.523565	0.746609	4	4	4	18	2	11	GGGGCCGCTCTGCTGGCCGCGCGGGGGAGGGGCGCCGGCCGCCGGGG
chr1	875671	875693	-	HG4_704	107	Level3	ENSG00000187634	SAMD11	protein_coding	23	0.0200909	0.159182	5	5	5	1	1	0	GGGGCGGGGGGGGGGGGCGGCGG
chr1	875746	875776	+	HG4_705	51	Level5	ENSG00000187634	SAMD11	protein_coding	31	0.1098	0.261633	3	3	3	4	7	8	GGGCGCTGGGCCCCGCTGGGATCGATGCGGG
chr1	875895	875930	+	HG4_706	88	Level5	ENSG00000187634	SAMD11	protein_coding	36	0.0006	-0.3244	5	9	11	4	0	1	GGGGGCTGCGGGGACTCGGGAGGCCCGGGCGGGAGG
chr1	876240	876284	-	HG4_707	54	Level5	ENSG00000187634	SAMD11	protein_coding	45	0.00118182	-0.692591	5	11	5	1	4	14	GGAGGCTTCCGGCCTGAGAGGCGGCTGAGCCTTGCGGGGAGGGGG
chr1	876358	876384	-	HG4_708	51	Level5	ENSG00000187634	SAMD11	protein_coding	27	0.000384615	-0.315462	9	5	5	0	2	2	GGGGCAGGAGGATGGGCGGCCACAGGG
chr1	876459	876497	+	HG4_709	73	Level4	ENSG00000187634	SAMD11	protein_coding	39	0.00239474	-0.405737	9	10	5	2	1	7	GGACGCGGGCTGGGGAGGATGAGGGCGCATAGCCGGGGG
chr1	876727	876767	-	HG4_710	67	Level4	ENSG00000187634	SAMD11	protein_coding	41	0.000525	-0.918	6	5	5	3	10	2	GGGGCGCGTGCTGGTGGCTGAGAGCGCGGGGGTGCGGGCGG
chr1	876864	876897	+	HG4_711	62	Level5	ENSG00000187634	SAMD11	protein_coding	34	0.000333333	-1.06545	4	9	8	1	1	7	GGGGTGCGTGAGGGAGGCTGAGGCCCATCAGGGG
chr1	876949	876977	+	HG4_712	68	Level5	ENSG00000187634	SAMD11	protein_coding	29	0.00128571	-0.431107	4	6	4	3	1	2	GGGGTCAGTCGGGAGGGGTCGGCCAGAGG
chr1	876988	877013	+	HG4_713	50	Level5	ENSG00000187634	SAMD11	protein_coding	26	0.00016	-0.83604	5	6	4	1	0	4	GGAGGCGGAGGGGGGGTCCTGGCTGG
chr1	877106	877133	+	HG4_714	86	Level5	ENSG00000187634	SAMD11	protein_coding	28	0.00114815	-0.623519	4	4	9	1	5	1	GGGGCGGGGCGCCTGGAGAAGGGAGGGG
chr1	877144	877171	-	HG4_715	55	Level5	ENSG00000187634	SAMD11	protein_coding	28	0.00422222	-0.674593	3	3	3	4	2	10	GGGCTCAGCGGCCGGGCAGGGACTCGGG
chr1	877189	877232	-	HG4_716	78	Level6	ENSG00000187634	SAMD11	protein_coding	44	0.00346512	-0.0702791	5	6	5	1	18	4	GGGGGAAGCGGGGGCGTCATTAGCCGCAATCCGGGCGGCGGTGG
chr1	877240	877268	+	HG4_717	82	Level5	ENSG00000187634	SAMD11	protein_coding	29	0.0210357	-0.00907143	7	4	4	2	1	7	GGGTCCGCAGGGGAGGGGAGCAGGCGGGG
chr1	877363	877389	+	HG4_718	73	Level5	ENSG00000187634	SAMD11	protein_coding	27	0.139385	0.421346	4	4	4	1	2	8	GGGGCGGGGATGGCGCGCGACCTGGGG
chr1	877441	877487	+	HG4_719	161	Level4	ENSG00000187634	SAMD11	protein_coding	47	0.024587	0.115391	8	11	11	1	8	1	GGCGGGGGAGGGGCGCCGGGGCCTTTACGGGAACGGGGGCGGGGGGG
chr1	877557	877593	-	HG4_720	88	Level5	ENSG00000187634	SAMD11	protein_coding	37	0.731278	2.113	8	5	5	2	4	8	GGGGGCCTGAGATGGGGGCCCAGGGCGACGTGAGGGG
chr1	877682	877705	-	HG4_721	50	Level5	ENSG00000187634	SAMD11	protein_coding	24	4.34783e-05	-1.08213	3	3	3	2	2	0	GGCTCCGACAGGGGCAGGGCCGGG
chr1	877756	877787	-	HG4_722	111	Level5	ENSG00000187634	SAMD11	protein_coding	32	0.0063871	-0.19971	6	6	7	2	5	0	GGTGGGGAGGGGGACAACGCGGGGTCGGGGGG
chr1	877868	877892	+	HG4_723	70	Level5	ENSG00000187634	SAMD11	protein_coding	25	0.242917	0.194667	6	4	6	3	1	1	GGTAGGTGCGGGGAGGCGGGCGGGG
chr1	877917	877936	-	HG4_724	52	Level5	ENSG00000187634	SAMD11	protein_coding	20	0.0665789	-0.364	3	8	3	1	0	2	GGGCCGGGGGCAGACGCGGG
chr1	878106	878146	-	HG4_725	142	Level4	ENSG00000187634	SAMD11	protein_coding	41	0.168225	0.589275	6	11	6	6	3	1	GGACGGGGTGGGGGGTCCGGAGCCCGGGGGCCCCTGGGGGG
chr1	878166	878190	-	HG4_726	59	Level4	ENSG00000187634	SAMD11	protein_coding	25	0.0845833	-0.308167	3	3	3	0	11	2	GGGCCGGGACCCCCCTTCCGGGGGG
chr1	878351	878374	+	HG4_727	78	Level4	ENSG00000187634	SAMD11	protein_coding	24	0.382304	0.654043	4	4	4	2	4	2	GGGGCCGGCGCCGAGGGGAAGGGG
chr1	878381	878425	-	HG4_728	50	Level4	ENSG00000187634	SAMD11	protein_coding	45	0.352841	1.00207	9	4	10	6	7	5	GGGGCTGACGGCATAAGGGAAGCCCAGGGGCAGTGTGGACCCTGG
chr1	878524	878547	-	HG4_729	59	Level4	ENSG00000187634	SAMD11	protein_coding	24	8.69565e-05	-1.12113	4	5	4	5	2	0	GGTGGGGGATGGGTGCCTAAGGGG
chr1	878632	878668	+	HG4_730	53	Level4	ENSG00000187634	SAMD11	protein_coding	37	0.6845	1.96306	7	4	4	2	14	1	GGCGCGGTAGGGGGACTCTCCATGGATGGGGAGGAGG
chr1	878762	878788	+	HG4_731	88	Level4	ENSG00000187634	SAMD11	protein_coding	27	0.100923	-0.236269	4	9	4	0	5	1	GGGGGGGCCCCAGTTCCTGGGGCGGGG
chr1	878845	878866	-	HG4_732	72	Level1	ENSG00000187634	SAMD11	protein_coding	22	0	-1.45905	4	5	5	2	1	1	GGGGAGGGAGAGGGCGTTGGGG
chr1	879329	879370	-	HG4_734	53	Level4	ENSG00000187634	SAMD11	protein_coding	42	0.562098	1.87217	4	11	6	9	5	3	GGGGCCCGCAGGGTTGGTGGCTGCAGTGGCAGAGCCACGGGG
chr1	879399	879447	-	HG4_735	58	Level4	ENSG00000187634	SAMD11	protein_coding	49	0.106917	0.481625	9	5	5	0	11	11	GGGCGTGGCCCCCTCCATAGGGGGACGTGGCCGTCGTGGGGGACAAGGG
chr1	879499	879519	-	HG4_736	51	Level3	ENSG00000187634	SAMD11	protein_coding	21	0.3713	0.99565	8	3	3	0	2	2	GGGAAGGGTCGGGGGCCCCTG
chr1	879532	879556	+	HG4_737	76	Level2	ENSG00000187634	SAMD11	protein_coding	25	0.0442083	0.116958	4	4	4	5	3	1	GAGGTTGCCGGGGGTAGGGGTGGGG
chr1	879748	879774	+	HG4_738	68	Level2	ENSG00000187634	SAMD11	protein_coding	27	0.115038	-0.105923	8	5	4	1	2	3	GGCAGAGGTGGTGGAAGGGGCCAGGGG
chr1	880031	880059	-	HG4_739	63	Level2	ENSG00000188976	NOC2L	protein_coding	29	0.00246429	-0.361071	5	6	4	2	2	6	GGGGCCTGTAGGGGCTGCCGGGCTGGTGG
chr1	880112	880158	-	HG4_740	58	Level2	ENSG00000188976	NOC2L	protein_coding	47	0.528196	1.42165	5	4	4	2	19	9	GGGGCTGGCCCCTGGGGAGCTGCAGCAGCTGGCCCAGGGGCCGGAGG
chr1	880662	880692	+	HG4_742	68	Level2	ENSG00000188976	NOC2L	protein_coding	31	0.0002	-0.949167	4	9	9	1	1	3	GGGGAGGAACTGGGAGGTCACAGGCCTGGGG
chr1	880853	880873	-	HG4_743	64	Level3	ENSG00000188976	NOC2L	protein_coding	21	0.00105	-0.52505	3	3	3	6	1	2	GGGAAGGGTGGGCCTGGAGGG
chr1	881053	881085	+	HG4_744	63	Level2	ENSG00000188976	NOC2L	protein_coding	33	0.00059375	-0.518281	4	11	4	4	3	2	GGGGCTCAGGTGAGAGAGGGCAGGGGCTGGCGG
chr1	881527	881554	-	HG4_745	65	Level2	ENSG00000188976	NOC2L	protein_coding	28	0.152333	0.606778	4	4	7	4	3	1	GGGTGCGGCTCGGCGAGGGGACCTGGGG
chr1	881661	881690	+	HG4_746	70	Level1	ENSG00000188976	NOC2L	protein_coding	30	0.176897	0.436724	10	4	4	0	2	2	GGCTTCCTGGGGGGTTGGGGGAGTTCAGGG
chr1	882103	882127	-	HG4_747	59	Level1	ENSG00000188976	NOC2L	protein_coding	25	0.000833333	-0.597583	3	3	3	1	10	2	GGGCAGGGTTGGCCCAGAGGGTGGG
chr1	882584	882610	-	HG4_748	86	Level1	ENSG00000188976	NOC2L	protein_coding	27	0.000461538	-0.158808	4	4	4	2	3	2	GCCCAGGGTCGGGGTCTGGGGTAGGGG
chr1	882870	882905	-	HG4_749	56	Level2	ENSG00000188976	NOC2L	protein_coding	36	0.00165714	-0.108114	6	8	4	1	12	1	GGGGTGGGGGCCCTGCTGTCTGGCCCTGGTGGCTGG
chr1	883007	883030	-	HG4_750	70	Level3	ENSG00000188976	NOC2L	protein_coding	24	0.00456522	-0.577696	4	5	4	1	1	3	GGCAGGAGTGGGGTGGAGGAGGGG
chr1	883048	883096	+	HG4_751	57	Level3	ENSG00000188976	NOC2L	protein_coding	49	0.00770833	-0.293667	4	4	7	8	2	20	GGGGTATTTAGCGGGGCAGGCTGGGCCTTCCTATGAGGCTGATGTGGGG
chr1	883138	883161	-	HG4_752	52	Level1	ENSG00000188976	NOC2L	protein_coding	24	8.69565e-05	-0.711478	7	5	4	1	1	1	GGGTGTGGGGAGTGGGTGGAGTGG
chr1	883284	883319	-	HG4_753	76	Level3	ENSG00000188976	NOC2L	protein_coding	36	0.000771429	-0.733886	10	5	8	4	2	2	GGGGGCAGGCCTGGGCAGTGGGCTGAGGACCCTGGG
chr1	883645	883663	+	HG4_754	50	Level4	ENSG00000188976	NOC2L	protein_coding	19	0.000555556	-0.455778	3	5	3	3	0	2	GGGAGAGGCTGGGGCTGGG
chr1	883793	883827	-	HG4_755	103	Level2	ENSG00000188976	NOC2L	protein_coding	35	0.000558824	-0.412059	5	10	5	1	6	2	GTGGGGTTGGGGGTGCTGAGGTGGATGGGAGGGGG
chr1	883845	883871	-	HG4_756	66	Level2	ENSG00000188976	NOC2L	protein_coding	27	0.231154	0.8795	4	4	6	1	6	1	GGGTGAGGCTGGCCTCCTGGGGAGGGG
chr1	884039	884077	-	HG4_757	60	Level1	ENSG00000188976	NOC2L	protein_coding	39	0.009	-0.426263	5	5	5	6	4	4	GGCCAAAGGGACCAGGGGGACCAGGGTGCAGCCAGGGTG
chr1	884165	884205	-	HG4_758	67	Level1	ENSG00000188976	NOC2L	protein_coding	41	7.5e-05	-1.03203	7	4	4	2	4	16	GGGGACACGCCAGGCTGTGTGGGGCCATGGGGCTGGGACCG
chr1	886317	886349	-	HG4_762	75	Level3	ENSG00000188976	NOC2L	protein_coding	33	0.000125	-0.692875	4	5	4	6	3	7	GGGGCAGTGTTGGGGAACGTGGGACCACTGGGG
chr1	886600	886633	+	HG4_763	77	Level3	ENSG00000188976	NOC2L	protein_coding	34	0.517424	2.17942	5	9	5	4	3	1	GCGGGCAGTGGGGATGAGCCTGGGGGTGGGAAGG
chr1	886649	886678	-	HG4_764	97	Level3	ENSG00000188976	NOC2L	protein_coding	30	0.000965517	-0.300621	4	4	4	11	2	1	GGGGAGGGGCAGGGGCTGCCAGAGCCGGGG
chr1	887349	887369	-	HG4_766	64	Level3	ENSG00000188976	NOC2L	protein_coding	21	0.00015	-0.82185	3	3	3	6	2	1	GGGTGGGCAGGGTTGTGCGGG
chr1	887409	887442	+	HG4_767	62	Level2	ENSG00000188976	NOC2L	protein_coding	34	0.82003	3.58548	4	9	8	2	5	2	GGGGTAGACCAAGGGCTGGAGGGCTTCGCTGGGG
chr1	887696	887729	+	HG4_768	62	Level5	ENSG00000188976	NOC2L	protein_coding	34	0.000121212	-0.481727	4	4	9	4	1	4	GGGGCTTCGGGGAGGCCCCAGGCCCTGCCTTGGG
chr1	887746	887782	-	HG4_769	71	Level5	ENSG00000188976	NOC2L	protein_coding	37	0.000666667	-0.470833	4	4	6	1	3	15	GGGGCCCTTCCAGGCTCATGCTGGGCATGGGGTGGGG
chr1	888104	888137	-	HG4_770	105	Level4	ENSG00000188976	NOC2L	protein_coding	34	0.00306061	-0.510455	10	5	5	2	1	5	GGTGGGCACTTGGGGGTGGGGGCTGTGCAAGGGG
chr1	888377	888392	-	HG4_771	53	Level3	ENSG00000188976	NOC2L	protein_coding	16	0	-0.467267	3	3	4	2	1	0	GGGGTGGTGGGCAGGG
chr1	888698	888745	-	HG4_772	63	Level2	ENSG00000188976	NOC2L	protein_coding	48	0.000531915	-0.227511	4	4	11	19	5	1	GGGGAGGGCTGTGCTGGCCCTGGGGCATCCCTGCTGAGGAGGCTGGGG
chr1	889001	889021	+	HG4_773	54	Level4	ENSG00000188976	NOC2L	protein_coding	21	0.0058	-0.67475	4	4	4	0	1	4	GGTGGGGGTGGGGGCCAGGTG
chr1	889355	889399	-	HG4_774	60	Level4	ENSG00000188976	NOC2L	protein_coding	45	0.250091	0.348068	5	5	6	3	0	18	GGGCTCGGCCATACAGGTGCTATTCTGGTGGGGAGGGCACGGGGG
chr1	890325	890352	-	HG4_776	66	Level2	ENSG00000188976	NOC2L	protein_coding	28	0.004	-0.481148	4	4	6	7	0	1	GGGTCGAGGACGGGGGGCCTTTCTGGGG
chr1	890397	890428	-	HG4_777	50	Level3	ENSG00000188976	NOC2L	protein_coding	32	0.000419355	-0.563935	3	3	3	1	3	16	GGGAGCAGAGCTGCCTCCTGGGTCTGGGTGGG
chr1	890527	890560	-	HG4_778	62	Level3	ENSG00000188976	NOC2L	protein_coding	34	0.00448485	-0.228242	8	4	9	0	5	4	GGGGACAAGGAAGCTGGCAGATGGGGGTGGAGGG
chr1	890603	890641	-	HG4_779	56	Level2	ENSG00000188976	NOC2L	protein_coding	39	0.0005	-0.113316	6	4	11	2	2	10	GGGGCACTGTTGCTGGTGGTAGTGGTCGGGGCTGGACGG
chr1	891665	891693	-	HG4_782	54	Level1	ENSG00000188976	NOC2L	protein_coding	29	0.000285714	-0.3525	3	3	3	11	3	3	GGGTGAGGGTGAGGGTGCCTTTCTCTGGG
chr1	892098	892144	-	HG4_784	52	Level4	ENSG00000188976	NOC2L	protein_coding	47	0.000891304	-0.431087	4	4	11	14	1	2	GGCGCCTGAGGCTGTGCTGGTGGGAGGGGCTGTTCTCCACGCAGGGG
chr1	892449	892474	-	HG4_785	57	Level1	ENSG00000188976	NOC2L	protein_coding	26	0.01024	-0.45776	3	3	3	0	11	3	GGGCGTGGGCCAAACCAGAAGGGGGG
chr1	892848	892868	-	HG4_787	51	Level1	ENSG00000188976	NOC2L	protein_coding	21	0.00035	-1.11935	3	3	8	0	2	2	GGGAAGACCGCGGCTGGGGGG
chr1	893959	894005	-	HG4_789	64	Level1	ENSG00000188976	NOC2L	protein_coding	47	0.000543478	-0.403065	4	4	11	17	6	1	GGGGAGGGAAAGGAAGGACAGAGGGGCTGAAGAGAGAGTTGCAGGGG
chr1	894489	894515	-	HG4_790	70	Level5	ENSG00000188976	NOC2L	protein_coding	27	0.000115385	-0.305077	7	8	4	1	1	2	GGGGCTGGGGCGAGCTGGGCGTGCGGG
chr1	894606	894645	-	HG4_791	55	Level6	ENSG00000188976	NOC2L	protein_coding	40	0.0697692	-0.112026	4	10	8	7	2	5	GGGGTGCACGCTTCGGGTTGGTGTCATGGCAGCTGCGGGG
chr1	894694	894714	-	HG4_792	110	Level6	ENSG00000188976	NOC2L	protein_coding	21	0.01825	0.027	4	4	4	1	3	1	GGGGCGGGGAAAGGGGCGGGG
chr1	894902	894924	-	HG4_793	61	Level4	ENSG00000188976	NOC2L	protein_coding	23	0.000772727	-0.314409	3	3	3	6	4	1	GGGTGGGCTGCGGGCGCGGCGGG
chr1	895202	895239	+	HG4_794	56	Level5	ENSG00000188976	NOC2L	protein_coding	38	0.000675676	-1.19103	4	10	4	2	11	1	GGGGACGCCGCACGGGACGAAGACGGTGGGGAGGCCGG
chr1	895250	895298	-	HG4_795	71	Level5	ENSG00000188976	NOC2L	protein_coding	49	0.00202083	-0.651438	9	10	5	2	3	12	GGGTCTGGCTGTCCAGGCCCGGGGGCCCGGGTGTCAGGCTGGTAGCGGG
chr1	895353	895391	+	HG4_796	57	Level5	ENSG00000187961	KLHL17	protein_coding	39	0.00255263	-0.469342	4	11	7	7	2	4	GGGGCGCGTGAGGCGAACACGGGCGGATTGGCCTCGGGG
chr1	895450	895482	+	HG4_797	122	Level4	ENSG00000187961	KLHL17	protein_coding	33	0.0005625	-0.672313	5	5	8	2	3	5	GGGGGTCGGGGGAGCGGGGATGGCTTCCGGGGG
chr1	895502	895541	+	HG4_798	86	Level4	ENSG00000187961	KLHL17	protein_coding	40	0.00510256	-0.536128	5	5	9	6	1	9	GGGGGCTCCTCGGAGGAGGAAGAGGGCGAGGCTTAGGGGG
chr1	895576	895625	+	HG4_799	73	Level4	ENSG00000187961	KLHL17	protein_coding	50	0.00491837	-0.483592	11	8	5	10	5	0	GGGCTCTTCGGAGAAACAGGAGGGCGAGGCCTGTGGGGGGCTTCCCGGGG
chr1	895647	895678	+	HG4_800	69	Level3	ENSG00000187961	KLHL17	protein_coding	32	0.0444194	-0.107194	5	5	5	6	1	1	GGGGGCTTCCCGGAGGAGGAGGAGGAGGAGGG
chr1	895686	895724	+	HG4_801	90	Level4	ENSG00000187961	KLHL17	protein_coding	39	0.00365789	-1.02521	5	5	11	9	1	3	GGGGGCTTCCCAGAGGAGGAGGATGGCGGGGCCTGGGGG
chr1	895757	895787	+	HG4_802	69	Level4	ENSG00000187961	KLHL17	protein_coding	31	0.00106667	-0.899767	5	5	5	6	1	1	GGGGGCTTCTCGGAGGAGGAGGAGGGCGAGG
chr1	895795	895833	+	HG4_803	90	Level4	ENSG00000187961	KLHL17	protein_coding	39	0.00265789	-0.592842	5	5	11	6	4	3	GGGGGCTTCCCGGAGGAGGAGGATGGCGGGGTCTGGGGG
chr1	895913	895927	+	HG4_804	55	Level4	ENSG00000187961	KLHL17	protein_coding	15	0.680714	1.17236	3	4	3	1	0	1	GGGAGGCGGGGCGGG
chr1	895951	895966	+	HG4_805	53	Level4	ENSG00000187961	KLHL17	protein_coding	16	0.009	-0.0394667	3	3	4	1	1	1	GGGCGGGAGCGGCGGG
chr1	896115	896145	-	HG4_806	51	Level5	ENSG00000187961	KLHL17	protein_coding	31	0.238567	0.486567	3	3	3	12	4	3	GGGCCCGGGCCCCGGGCTGCCGTGCTCCGGG
chr1	896191	896220	+	HG4_807	111	Level5	ENSG00000187961	KLHL17	protein_coding	30	0.000551724	-0.713414	5	8	5	2	0	1	GGGGGTCGGGGCGCGGGGGGCGGCCTCGGG
chr1	896255	896295	+	HG4_808	94	Level5	ENSG00000187961	KLHL17	protein_coding	41	0.00025	-1.03113	7	5	5	1	15	1	GAAGGGGCGGGGGCCGCTTCCGAGGGCCGGGGGAGGTCGGG
chr1	896332	896354	-	HG4_809	72	Level5	ENSG00000187961	KLHL17	protein_coding	23	0.000136364	-0.900909	4	5	4	1	1	1	GGGCGCGCGGGGCGCGGGTGGGG
chr1	896418	896448	+	HG4_810	79	Level5	ENSG00000187961	KLHL17	protein_coding	31	0.0130667	-0.876367	4	6	4	1	4	8	GGGGCGCCGGGAAGCGGGGCCGGACGCGGGG
chr1	896477	896510	+	HG4_811	58	Level5	ENSG00000187961	KLHL17	protein_coding	34	0.00030303	-0.918515	4	4	5	4	6	3	GGGGAGCAGGGGCGCAGCGGAGGCCTGGACACGG
chr1	896514	896552	+	HG4_812	70	Level5	ENSG00000187961	KLHL17	protein_coding	39	0.0156053	-0.823789	9	5	5	1	5	6	GCTCCGGGGCGGGGGTCCTTGGCGGAGGTCAGGCGAGGG
chr1	896577	896603	+	HG4_813	56	Level5	ENSG00000187961	KLHL17	protein_coding	27	0.000269231	-0.843654	3	3	3	2	7	6	GGGCTGGGTCCCCGCGGGCTGCCCGGG
chr1	896586	896618	-	HG4_814	70	Level5	ENSG00000187961	KLHL17	protein_coding	33	0.00015625	-0.941094	4	10	4	1	3	0	GGAGCCGCTGGGGGGCCCGGGCAGCCCGCGGGG
chr1	896620	896643	+	HG4_815	60	Level5	ENSG00000187961	KLHL17	protein_coding	24	0.003	-0.0515217	3	3	3	1	1	10	GGGCGGGCGGGCGGCTCCAGCGGG
chr1	896673	896721	-	HG4_816	61	Level5	ENSG00000187961	KLHL17	protein_coding	49	0.516854	0.983771	9	11	5	13	4	2	GGGGGCTGCGGGCCGAGCCTGCCGGGGCCGCGTGCGCTCTGCCTCGGGG
chr1	897147	897185	-	HG4_817	83	Level3	ENSG00000187961	KLHL17	protein_coding	39	5.26316e-05	-0.782053	9	5	9	5	2	1	GGTGAGGGAGGCACAGGGTCGGGGGACACCGGGATCCGG
chr1	897443	897474	-	HG4_818	132	Level1	ENSG00000187961	KLHL17	protein_coding	32	0.000516129	-0.419774	8	6	7	3	1	0	GGGGTGGGGTGGGGTGGGGGGCGAGGGCTGGG
chr1	897618	897662	-	HG4_819	73	Level1	ENSG00000187961	KLHL17	protein_coding	45	0.0987955	0.0450227	6	5	11	15	1	1	GGAGGGAGGGTTAGCAGGTGGGGGCTGAGTGTTCATACTGGGAGG
chr1	897688	897732	-	HG4_820	69	Level2	ENSG00000187961	KLHL17	protein_coding	45	0.393045	0.553409	11	11	5	1	11	1	GGGAGTGGGGGTCCTCAGACCTGAGATCTGGGGAGGGTCCTGTGG
chr1	897868	897916	+	HG4_821	55	Level4	ENSG00000187961	KLHL17	protein_coding	49	0.0135208	-0.414562	5	6	5	15	6	4	GGGGGCTCCCACAGCATCCAGGAGGGCATGCAGGTGGCTGAGGGCCTGG
chr1	898026	898054	-	HG4_822	54	Level4	ENSG00000187961	KLHL17	protein_coding	29	0.00585714	-0.335929	3	3	3	5	6	6	GGGACCCTCGGGCACACTGGGCGTCAGGG
chr1	898305	898345	-	HG4_823	83	Level4	ENSG00000187961	KLHL17	protein_coding	41	0.0006	-0.85445	5	10	9	1	5	2	GGGGAGTAGAAGGCACAGGGCAAGAGGGAAACGGGCGGGGG
chr1	898361	898402	-	HG4_824	67	Level4	ENSG00000187961	KLHL17	protein_coding	42	0.000902439	-0.338195	4	8	4	1	17	4	GGGGCGGAGGGGCAGGTCAGGACCTGACCGGCACAGGTGGGG
chr1	898582	898609	+	HG4_825	55	Level4	ENSG00000187961	KLHL17	protein_coding	28	0.784815	4.87044	3	3	3	3	1	12	GGGCCCGGGTGGGAGTGGCTGCGGTGGG
chr1	898853	898900	+	HG4_826	57	Level1	ENSG00000187961	KLHL17	protein_coding	48	0.735638	3.82211	5	4	4	7	22	2	GGCGGCTATGACGGGGCCTCCTGCCTGAACAGGTAGTTGGGGTTGGGG
chr1	899226	899253	+	HG4_827	66	Level5	ENSG00000187961	KLHL17	protein_coding	28	0.063	0.0444815	4	7	4	1	4	2	GGGGAGGGCAGGTCCTGGGGCCGGGACG
chr1	899391	899414	+	HG4_828	60	Level3	ENSG00000187961	KLHL17	protein_coding	24	0.161739	0.394826	3	3	3	4	8	0	GGGTGATGGGGCCTGCCTGGGGGG
chr1	899418	899451	-	HG4_829	74	Level3	ENSG00000187961	KLHL17	protein_coding	34	0.00121212	-0.380061	4	4	4	6	10	1	GGGAGTGGGGTCTCCACGGTGGGGGAAGGTGGGG
chr1	899574	899613	-	HG4_830	84	Level2	ENSG00000187961	KLHL17	protein_coding	40	0.000769231	-0.67659	11	5	10	1	1	6	GGAGGGCCCCGCGGCGCACGGGAGGGGGTGGCCAGGAGGG
chr1	899615	899652	-	HG4_831	74	Level3	ENSG00000187961	KLHL17	protein_coding	38	0.000621622	-0.569432	5	9	5	6	0	3	GGGTGTCAGGAATGGGGGGGATGTGGGTAAACAGAGGG
chr1	899706	899746	-	HG4_832	55	Level3	ENSG00000187961	KLHL17	protein_coding	41	0.380125	1.87297	7	5	5	3	1	15	GGGCGACCACACGTTCACCTGGGGGCGAGGGCGTGGGCTGG
chr1	899922	899968	+	HG4_833	106	Level2	ENSG00000187961	KLHL17	protein_coding	47	0.224652	0.172174	10	6	10	1	14	0	GGCTGCGGGGAGGGGGGCGCGGGTCCGCAGTGGGGCTGTGGGAGGGG
chr1	899999	900046	+	HG4_834	101	Level1	ENSG00000187961	KLHL17	protein_coding	48	0.142255	0.00459575	7	9	6	0	6	14	GGGAGGGGGGCGCGGGTCCGCAGTGGGGATGTGCTGCCGGGAGGGGGG
chr1	900075	900122	+	HG4_835	101	Level1	ENSG00000187961	KLHL17	protein_coding	48	0.163213	0.00246808	7	9	6	0	6	14	GGGAGGGGGGCGCGGGTCCGCAGTGGGGATGTGCTGCCGGGAGGGGGG
chr1	900151	900198	+	HG4_836	101	Level1	ENSG00000187961	KLHL17	protein_coding	48	0.0781915	-0.148085	7	9	6	0	6	14	GGGAGGGGGGCGCGGGTCCGCAGTGGGGATGTGCTGCCGGGAGGGGGG
chr1	900255	900291	-	HG4_837	54	Level2	ENSG00000187961	KLHL17	protein_coding	37	0.00138889	-0.257722	8	5	4	1	1	14	GGGGCTGCACCACAAAAAGGGGTGGTGGCGGGACATG
chr1	900294	900340	-	HG4_838	89	Level2	ENSG00000187961	KLHL17	protein_coding	47	0.0213696	-0.549522	5	7	10	4	16	0	GGGGGGAAGGCGGGGTGAGCCCCTGGCTGCAGGAAGGGATGCGGGGG
chr1	900811	900837	+	HG4_839	73	Level1	ENSG00000187961	KLHL17	protein_coding	27	0.0155385	-0.235615	4	4	4	3	8	0	GGGGCGCGGGGAGTGACCAGGCGGGGG
chr1	900947	900965	+	HG4_840	67	Level1	ENSG00000187961	KLHL17	protein_coding	19	0.00538889	-0.355333	3	3	3	4	2	1	GGGTCCCGGGAAGGGTGGG
chr1	901155	901179	+	HG4_841	86	Level3	ENSG00000187961	KLHL17	protein_coding	25	0.00133333	-0.41175	4	5	4	4	1	3	GGGGTCCAGGGTGAGGGGTGTGGGG
chr1	901235	901250	+	HG4_842	55	Level4	ENSG00000187961	KLHL17	protein_coding	16	0.00406667	-0.113467	3	3	3	1	1	0	GGGAGGGTGGGGGCCG
chr1	901333	901354	+	HG4_843	63	Level4	ENSG00000187961	KLHL17	protein_coding	22	0.000190476	-0.93981	3	3	3	4	4	2	GGGCTCTGGGGTTAGGGCTGGG
chr1	901436	901481	+	HG4_844	78	Level4	ENSG00000187961	KLHL17	protein_coding	46	0.000377778	-0.5058	10	10	5	4	3	4	GGGGACCCTGACTCGGGTCTGTGGCGAGGGGGCCCAGGCAGGAGGG
chr1	901849	901879	+	HG4_845	78	Level5	ENSG00000187583	PLEKHN1	protein_coding	31	0.0138	-0.122267	6	5	5	1	2	4	GGGAGGCGGGGGCAGGAGGCTGTGGACAGGG
chr1	901932	901977	-	HG4_846	53	Level5	ENSG00000187583	PLEKHN1	protein_coding	46	0.812222	1.66482	5	5	5	3	13	4	GGGCTTTCTGGAGAAGGAGGCCCGGAGCCTCCTGGGGGCCTGAGGG
chr1	902002	902031	+	HG4_847	52	Level5	ENSG00000187583	PLEKHN1	protein_coding	30	0.0698621	-0.694034	3	3	3	3	11	4	GGGCGTGGGTGCGGCCACCTGGGCGCAGGG
chr1	902034	902080	-	HG4_848	74	Level5	ENSG00000187583	PLEKHN1	protein_coding	47	0.0116522	0.114957	5	8	11	1	10	3	GGGACAAGGCAAGGGGTCTCGTGGCTTGGCCCCGGAGCGGGTGGGGG
chr1	902271	902298	-	HG4_849	57	Level5	ENSG00000187583	PLEKHN1	protein_coding	28	0.000259259	-0.627037	4	4	8	1	0	7	GGGGTCTGAACGCCCCGGGGGCGAGGGG
chr1	902406	902432	+	HG4_850	72	Level5	ENSG00000187583	PLEKHN1	protein_coding	27	0.233077	-0.265577	6	4	10	1	1	1	GCTGGGCGGGGCGGGCCGCGGGCGGGG
chr1	902488	902534	+	HG4_851	59	Level5	ENSG00000187583	PLEKHN1	protein_coding	47	0.00147826	-0.810978	4	4	6	3	7	19	GGGGCTTGGGGTCGTGCCGGCAGGTAGTGTCACTTGAGAGTAAGGGG
chr1	902745	902771	-	HG4_852	112	Level3	ENSG00000187583	PLEKHN1	protein_coding	27	0.000692308	-0.532308	5	6	5	3	1	0	GGGCTGGGGGGGGGGTGGGCATGGGGG
chr1	903142	903167	+	HG4_853	71	Level2	ENSG00000187583	PLEKHN1	protein_coding	26	0.00288	-0.36588	8	6	4	0	3	1	GGAGCCGGGCTGGGTTAGGGGTGGGG
chr1	903328	903350	+	HG4_854	64	Level2	ENSG00000187583	PLEKHN1	protein_coding	23	0.00190909	-0.2645	4	4	4	2	0	1	GGGGCTGGGGGAGGAGCTCTGGG
chr1	905808	905836	+	HG4_860	54	Level2	ENSG00000187583	PLEKHN1	protein_coding	29	0.00692857	-0.952321	3	3	3	2	2	13	GGGCCGGGCTGGGTGGAGCACGCTAAGGG
chr1	905845	905894	-	HG4_861	60	Level3	ENSG00000187583	PLEKHN1	protein_coding	50	0.0243469	-0.319	4	4	10	14	10	4	GGGGAGCAGGGTCGTCAGTGCGGAGTCTGGGGAGCCCCAGGCTGATGGGG
chr1	905981	906007	+	HG4_862	68	Level4	ENSG00000187583	PLEKHN1	protein_coding	27	0.278423	0.225808	7	6	4	1	4	1	GGTGAGGCGGTGGGCAATGGGGTGGGG
chr1	906247	906269	-	HG4_863	61	Level4	ENSG00000187583	PLEKHN1	protein_coding	23	0.379091	0.461136	3	3	3	2	5	4	GGGCAGTGGGCCTGCGGGCAGGG
chr1	906378	906419	-	HG4_864	120	Level2	ENSG00000187583	PLEKHN1	protein_coding	42	0.24439	0.0419512	7	11	6	9	1	1	GGTGGGGAGGGGGGTGGGGTCCCCGGCACTGACCTGTGGGGG
chr1	906606	906629	+	HG4_865	89	Level2	ENSG00000187583	PLEKHN1	protein_coding	24	0.00973913	-0.116391	4	4	6	5	0	1	GGGGCTGTAGGGGGATGGGAGGGG
chr1	906670	906700	-	HG4_866	83	Level1	ENSG00000187583	PLEKHN1	protein_coding	31	0.0006	-0.297267	5	11	5	2	1	1	GGTGGGTGGGGGTGGGGTCAGGCGATGAGGG
chr1	906816	906845	+	HG4_868	84	Level1	ENSG00000187583	PLEKHN1	protein_coding	30	0.556276	0.565103	6	11	5	2	0	1	GGGAGGCAGCTGTGTGGGGGTGGGAGGGGG
chr1	906899	906915	-	HG4_869	70	Level3	ENSG00000187583	PLEKHN1	protein_coding	17	0.0094375	0.114437	3	3	3	2	1	2	GGGCTGGGTGGGCAGGG
chr1	906958	906983	-	HG4_870	57	Level5	ENSG00000187583	PLEKHN1	protein_coding	26	0.0024	-0.273	3	3	3	2	1	11	GGGTGAGAACCTCAGGGCGGGCAGGG
chr1	907006	907042	+	HG4_871	71	Level5	ENSG00000187583	PLEKHN1	protein_coding	37	0.00808333	-0.333972	4	6	4	1	3	15	GGGGCGGGCAGCATGGGGCTGAGAGCCCCTCCCGGGG
chr1	907108	907126	+	HG4_872	67	Level3	ENSG00000187583	PLEKHN1	protein_coding	19	0.000388889	-0.702944	3	3	3	1	4	2	GGGCGGGCTCCGGGAAGGG
chr1	907174	907197	-	HG4_873	60	Level3	ENSG00000187583	PLEKHN1	protein_coding	24	0.000173913	-0.251739	3	3	3	2	8	2	GGGCCGGGTGAACCATGGGGAGGG
chr1	907250	907294	-	HG4_874	51	Level4	ENSG00000187583	PLEKHN1	protein_coding	45	0.000159091	-0.34175	4	4	4	14	1	14	GGGGCTACCACCAACCCTGGCGCGGGGGCCTTCGCCGGCTAGGGG
chr1	907387	907413	+	HG4_875	68	Level3	ENSG00000187583	PLEKHN1	protein_coding	27	0.00215385	-0.236769	6	7	4	1	1	4	GGGATGAGGCCAGGCGGGGCCCCGGGG
chr1	907578	907627	+	HG4_876	87	Level5	ENSG00000187583	PLEKHN1	protein_coding	50	0.00391837	-0.194367	10	5	5	3	17	1	GGGGCGGGAGCCTGGGGGACGCCCGACTCTTTAGTGGGGGCGCTGAGGGG
chr1	907632	907673	-	HG4_877	86	Level4	ENSG00000187583	PLEKHN1	protein_coding	42	0.183805	0.243317	5	5	11	0	2	14	GGGGGCCTGGCATACAGATGCTGTGAGGGGCTGGCGGGGGGG
chr1	907839	907878	+	HG4_878	58	Level2	ENSG00000187583	PLEKHN1	protein_coding	40	0.00415385	-0.273846	9	5	5	6	9	1	GGGCAGTGGTAAAAAGGGGGCAGCAGACCGGGCGTGGTGG
chr1	908310	908331	-	HG4_880	55	Level3	ENSG00000187583	PLEKHN1	protein_coding	22	0.276048	0.355333	4	5	5	0	1	1	GGCTGGTGCGGGTGGAGGGGGG
chr1	908421	908455	+	HG4_881	50	Level4	ENSG00000187583	PLEKHN1	protein_coding	35	0.00905882	-0.599471	4	10	4	5	2	6	GGGGCAGAAGGCTGTCGGGTAGGTGTGTGTTGGGG
chr1	908702	908732	-	HG4_882	51	Level4	ENSG00000187583	PLEKHN1	protein_coding	31	0.138167	0.0188667	3	3	3	7	6	6	GGGCTGTGTGGGTGTGCTGGGCCCACCTGGG
chr1	908946	908981	-	HG4_883	58	Level2	ENSG00000187583	PLEKHN1	protein_coding	36	0.303743	0.740657	4	4	10	10	2	1	GGTGGCGGGTGGTGTGTAGGGGTCGGCATAGAGGGG
chr1	909069	909114	+	HG4_884	50	Level4	ENSG00000187583	PLEKHN1	protein_coding	46	0.0151556	-0.436089	4	4	4	2	25	3	GAGGCTGGGGAGGTCTAGACCGTGCGTCTCACCCTGGGGTCTGGGG
chr1	909170	909201	-	HG4_885	64	Level5	ENSG00000187583	PLEKHN1	protein_coding	32	9.67742e-05	-0.679581	4	9	4	3	3	2	GCCAGGGCTGGGGCCTGGGTGGCAGCCAGGGG
chr1	909243	909265	-	HG4_886	61	Level5	ENSG00000187583	PLEKHN1	protein_coding	23	0.0727273	0.172955	3	3	3	3	5	3	GGGAGTGGGCTCGAGGGCGTGGG
chr1	909296	909329	-	HG4_887	64	Level4	ENSG00000187583	PLEKHN1	protein_coding	34	0.0192424	0.0369697	7	11	4	1	2	5	GGGGCCAGCGGGGCCGGAGGAGCAGGAGCGAGGG
chr1	909411	909460	-	HG4_888	87	Level4	ENSG00000187583	PLEKHN1	protein_coding	50	0.125041	0.318918	5	9	5	5	13	3	GGCACACGGGCGTGGGGGCTGCTACTCACAAGCTGAGGGGCGTCTGGGGG
chr1	909470	909514	+	HG4_889	65	Level4	ENSG00000187583	PLEKHN1	protein_coding	45	0.0106136	-0.377068	7	5	11	2	8	7	GGGCTGGCCGGGGGTCTGGTGTGGGGCCTCTTGGGACTCTGAGGG
chr1	909523	909560	+	HG4_890	90	Level2	ENSG00000187583	PLEKHN1	protein_coding	38	0.000459459	-0.442811	10	5	5	5	5	3	GGGAAACAGGAGGACGGGGGCAGATGGAGGCCAGGGGG
chr1	909576	909617	+	HG4_891	124	Level3	ENSG00000187583	PLEKHN1	protein_coding	42	0.0024878	-0.628927	10	8	10	3	1	4	GGGAGATGGGACTGGGGAGGGAGAGCAGGGGGACATGGGGGG
chr1	910267	910288	+	HG4_893	63	Level2	ENSG00000187583	PLEKHN1	protein_coding	22	0.00047619	-0.248238	3	3	3	3	1	6	GGGAGTGGGAGGGCAGCACGGG
chr1	910389	910416	+	HG4_894	55	Level2	ENSG00000187583	PLEKHN1	protein_coding	28	0.00140741	-0.172667	3	3	3	14	1	1	GGGTGCCCCGAGGAGGAGGGTGGGTGGG
chr1	910660	910703	-	HG4_895	82	Level3	ENSG00000187583	PLEKHN1	protein_coding	44	0.00127907	-0.251884	5	10	5	1	10	8	GGTGGCAGAGGAAGGGGGCTGCCTGGCTGGGTGCTGGGTGGGGG
chr1	910758	910793	-	HG4_896	90	Level4	ENSG00000187583	PLEKHN1	protein_coding	36	0.110371	-0.0238286	4	4	4	5	8	7	GGGGTTGTCCCGGGGGCTCCTGTGGGGCAGCTGGGG
chr1	910842	910872	+	HG4_897	55	Level4	ENSG00000187583	PLEKHN1	protein_coding	31	0.00273333	-0.453933	10	4	4	5	1	3	GCACCCAGGGCTCCCGGGGAGGGGCTCGCGG
chr1	911038	911078	-	HG4_898	53	Level4	ENSG00000187583	PLEKHN1	protein_coding	41	0.000325	-0.684975	6	4	10	2	12	3	GGGGAGAGGACACAGGGTGGCCTCAAAGAGGGGATGGGCAG
chr1	911122	911171	-	HG4_899	61	Level3	ENSG00000187583	PLEKHN1	protein_coding	50	0.000469388	-0.728184	4	11	4	14	9	4	GGGGTGCAGGGGGAGCTGAGTGGCAGGACAGGACTTGGACCTCGGAGGGG
chr1	911331	911358	-	HG4_900	55	Level4	ENSG00000187642	PERM1	protein_coding	28	0.000148148	-0.423852	3	3	3	1	14	1	GGGAGGGAGGTGCTAAAGTCTGGGTGGG
chr1	911457	911479	+	HG4_901	61	Level5	ENSG00000187642	PERM1	protein_coding	23	0.151727	0.412136	3	3	3	5	3	3	GGGTCAGAGGGCCCGGGCGAGGG
chr1	911537	911570	+	HG4_902	62	Level5	ENSG00000187642	PERM1	protein_coding	34	0.396212	0.640182	7	10	4	3	4	2	GCCCGGGCCTGGCTCCTAGGAGCTGGGGCTGGGG
chr1	911768	911798	+	HG4_903	80	Level5	ENSG00000187642	PERM1	protein_coding	31	3.33333e-05	-0.614833	4	8	4	0	3	8	GGGGGGAGCAGGTCAGGGGTGAGCCCCGGGG
chr1	911791	911830	-	HG4_904	85	Level5	ENSG00000187642	PERM1	protein_coding	40	0.00205128	-0.658051	4	4	4	5	5	14	GGGGCGCTGGCAGGACGAGGGGTGCACGGGGGCCCCGGGG
chr1	912028	912070	-	HG4_905	67	Level1	ENSG00000187642	PERM1	protein_coding	43	0.00338095	-0.257095	4	4	9	20	1	1	GGGGCGGGCGTGTGCGGGGCCATCTCTGAGTGCAGCCGTGGGG
chr1	913455	913497	-	HG4_932	83	Level1	ENSG00000187642	PERM1	protein_coding	43	0.00564286	-0.507452	10	5	10	4	4	0	GGGGCAGGTGGTTCCCGGGGTTGCGGGGGAAGCGGCTCCCGGG
chr1	913528	913566	-	HG4_933	86	Level1	ENSG00000187642	PERM1	protein_coding	39	0.0806579	0.0213684	5	10	10	5	0	1	GGTTAGGGTGGGGCAGGCGGTTCCTGGGGTTGGAGGGGG
chr1	913596	913630	-	HG4_934	76	Level1	ENSG00000187642	PERM1	protein_coding	35	0.000294118	-0.670118	4	9	4	1	1	12	GGGGCAGGCGGTTCCCGGGGCGGGCGTGTGCGGGG
chr1	913749	913778	-	HG4_935	60	Level1	ENSG00000187642	PERM1	protein_coding	30	0.00037931	-0.650724	4	5	4	5	2	5	GGCGGTTCCCGGGGCAGGCGGTTCCCGGGG
chr1	913975	914006	+	HG4_936	50	Level3	ENSG00000187642	PERM1	protein_coding	32	0.00103226	-0.610968	3	3	3	1	16	3	GGGCGGGAACCCTGCCAGAGGCTGGGGGAGGG
chr1	914112	914152	+	HG4_937	57	Level4	ENSG00000187642	PERM1	protein_coding	41	0.04485	-0.62625	10	4	10	0	2	11	GGGATGACTGGGGGCTGGTCCCCAGGCTCCCCTGCTAGGGG
chr1	914158	914190	-	HG4_938	88	Level4	ENSG00000187642	PERM1	protein_coding	33	0.0035	-0.409594	8	7	7	2	2	2	GGGGGCCGCAGGGGCCGGGCAGGCCGGGCTTGG
chr1	914310	914359	+	HG4_939	58	Level4	ENSG00000187642	PERM1	protein_coding	50	0.0144898	-0.143898	5	5	8	19	2	1	GGGGGTCCCAGGCCCCGCCCCCTCGGAGGCCGACCGGGGAGGCTCCAGGG
chr1	914322	914361	-	HG4_940	51	Level4	ENSG00000187642	PERM1	protein_coding	40	0.0166667	-0.159538	4	4	6	2	7	9	GGCCCTGGAGCCTCCCCGGTCGGCCTCCGAGGGGGCGGGG
chr1	914385	914414	-	HG4_941	64	Level3	ENSG00000187642	PERM1	protein_coding	30	0.00103448	-0.634966	4	7	7	2	5	1	GGGGAGGACAGGCTTGAGGGCGTGCTGGGG
chr1	914441	914475	+	HG4_942	56	Level3	ENSG00000187642	PERM1	protein_coding	35	0.193412	0.256588	6	6	4	1	3	11	GGATGGAGATGGGCACGGGGTCTCCAGGTATGGGG
chr1	914724	914768	+	HG4_943	67	Level3	ENSG00000187642	PERM1	protein_coding	45	0.742727	1.2142	4	11	4	7	13	2	GGGGCGAGGCAGGTGCTTGAGGATCCGAGGCTGGTGGGGCCGGGG
chr1	914769	914813	-	HG4_944	80	Level4	ENSG00000187642	PERM1	protein_coding	45	0.221023	0.350068	10	10	5	7	3	0	GGGGCCCACGGGGGGCCCGGAGCCTGGGAGGCTGTGGCTGTCGGG
chr1	914825	914842	+	HG4_945	69	Level4	ENSG00000187642	PERM1	protein_coding	18	0.0417647	0.115706	3	3	3	0	4	2	GGGGGGCTGAGGGCCGGG
chr1	915682	915722	+	HG4_946	52	Level4	ENSG00000187642	PERM1	protein_coding	41	0.0213	-0.207075	4	4	8	4	3	10	GGGGACCTGGGGCCAGGCTCAGGAGCTCCTGCAGGACCTGG
chr1	915828	915846	-	HG4_947	67	Level5	ENSG00000187642	PERM1	protein_coding	19	0.00655556	-0.294389	3	3	3	1	0	6	GGGTGCCAAGGGGGGTGGG
chr1	915870	915904	+	HG4_948	79	Level4	ENSG00000187642	PERM1	protein_coding	35	0.113029	0.00788235	9	5	10	1	0	5	GGGGCTCCGTGGTGGGGCTCCAGGGCTATCGGGGG
chr1	915933	915973	+	HG4_949	94	Level5	ENSG00000187642	PERM1	protein_coding	41	0.1081	0.02995	9	5	5	7	7	2	GGACTTGGGACTCCCAGGGGGCTCACCAGGGGGCCGTGGGG
chr1	916044	916069	+	HG4_950	57	Level5	ENSG00000187642	PERM1	protein_coding	26	0.00948	-0.05792	3	3	3	1	8	5	GGGAGGGCTGGCGCCGGGGCCGAGGG
chr1	916231	916253	+	HG4_951	61	Level5	ENSG00000187642	PERM1	protein_coding	23	0.624818	1.02923	3	3	3	6	5	0	GGGAGAGGTGGGGCCCTGGGGGG
chr1	916474	916509	-	HG4_952	74	Level1	ENSG00000187642	PERM1	protein_coding	36	0.00148571	-0.4912	4	8	4	8	6	2	GGGGCAGGGGCGGCATGTGCAGGGTGGTGCCCGGGG
chr1	917278	917300	+	HG4_954	51	Level5	ENSG00000187642	PERM1	protein_coding	23	0.00263636	-0.038	3	3	10	1	2	1	GGGTGGGAAGTCACTTTGGTGGG
chr1	917656	917686	+	HG4_955	67	Level4	ENSG00000187642	PERM1	protein_coding	31	0.0019	-0.2287	4	9	4	2	1	3	GGGGCCGGGCTGAGGTGGGGTCAGACACGGG
chr1	917762	917777	-	HG4_956	53	Level3	ENSG00000187642	PERM1	protein_coding	16	0.000466667	-0.567267	3	3	4	1	2	0	GGGGCGGCAGGGAGGG
chr1	918411	918436	+	HG4_957	57	Level3	ENSG00000187642	PERM1	protein_coding	26	0.0084	-0.08644	3	3	3	4	9	1	GGGCCGCGGGCGACTGCCCGGGCGGG
chr1	919185	919203	+	HG4_958	67	Level2	ENSG00000187642	PERM1	protein_coding	19	0.00305556	-0.211222	3	3	3	4	0	3	GGGAGGTGGGGGGCACGGG
chr1	919380	919396	+	HG4_959	53	Level3	ENSG00000187642	PERM1	protein_coding	17	0.011	-0.162688	3	5	3	1	1	1	GGGTGGCGGAGGGAGGG
chr1	919461	919491	-	HG4_960	51	Level2	ENSG00000187642	PERM1	protein_coding	31	0.0001	-1.01807	3	3	3	2	9	8	GGGTCATGACTGGGCTGGATACAGGGAAGGG
chr1	919624	919661	+	HG4_961	160	Level4	ENSG00000187642	PERM1	protein_coding	38	0.00567568	-0.696676	6	6	6	6	1	5	GGGGGGCAAGTCGGGGGGCGGGGGGAGGTCGGGCAGGG
chr1	919782	919817	+	HG4_962	92	Level3	ENSG00000187642	PERM1	protein_coding	36	0.000628571	-0.628886	10	5	5	0	6	5	GGGGAGGGCGGGGGGCGAGAAGGGCGATTCTGGGGG
chr1	928971	929010	+	HG4_970	95	Level2	ENSG00000272512	RP11-54O7.17	lncRNA	40	0.00687179	-0.096718	7	5	5	0	10	5	GGGCTGGGGGGGCCAAGACCAAGGGGGCCACTGGGCCTGG
chr1	929031	929052	+	HG4_971	51	Level1	ENSG00000272512	RP11-54O7.17	lncRNA	22	0.0449524	0.303524	3	3	9	0	3	1	GGGGGGATCGGCAGCTGGAGGG
chr1	929178	929212	+	HG4_972	58	Level1	ENSG00000272512	RP11-54O7.17	lncRNA	35	0.00741176	-0.00208823	4	9	4	3	10	0	GGGGCCTGGTGGAAGGTATAGACCATGGGGGTGGG
chr1	929311	929336	-	HG4_973	75	Level1	ENSG00000272512	RP11-54O7.17	lncRNA	26	0.00624	-0.26196	4	4	4	2	2	6	GGAGCGAGATGGGGTTGGGGGTGGGG
chr1	931061	931096	+	HG4_975	71	Level3	ENSG00000272512	RP11-54O7.17	lncRNA	36	0.000342857	-0.672543	5	4	4	9	5	5	GTGGGTATAACCCTGGGGCTCCAGGGGGCCGTGGGG
chr1	931184	931214	-	HG4_976	96	Level2	ENSG00000272512	RP11-54O7.17	lncRNA	31	0.000833333	-0.0477	4	4	4	12	2	1	GGGGTGGGGTTGGGGCTGCCTGGAGCCGGGG
chr1	931324	931351	-	HG4_977	61	Level2	ENSG00000272512	RP11-54O7.17	lncRNA	28	0.00433333	-0.0586667	4	4	4	3	0	2	GGGCTTGTCTGCCGCGGGGGGAACGGGG
chr1	932158	932193	+	HG4_987	75	Level1	ENSG00000272512	RP11-54O7.17	lncRNA	36	0.00425714	-0.4506	6	11	5	1	7	1	GTGGGGAGGGCAGAAAGGACCCCCCGCGGGAGGGGG
chr1	932206	932236	+	HG4_988	66	Level2	ENSG00000272512	RP11-54O7.17	lncRNA	31	0.0488333	-0.5298	4	10	4	5	1	1	GGGGCCACAGGATGCAGGGTGGGGAGGGCAG
chr1	932307	932349	+	HG4_989	98	Level5	ENSG00000272512	RP11-54O7.17	lncRNA	43	0.00442857	-0.303976	5	5	5	5	10	8	GGAGGCCCGAGGGGGGCTCTGAGAAGGGGGCGGCCTGAGGGGG
chr1	932362	932394	-	HG4_990	88	Level5	ENSG00000272512	RP11-54O7.17	lncRNA	33	0.00071875	-0.265562	9	5	7	2	2	2	GAGGGGCCGGGCTGGACGGGGGCAGCATAGGGG
chr1	932610	932645	+	HG4_991	79	Level4	ENSG00000272512	RP11-54O7.17	lncRNA	36	0.000428571	-0.5804	5	5	5	6	8	2	GGAGGAAACAAGGGGGAAAAGCCAGGGGGCAGGTGG
chr1	932791	932816	-	HG4_992	57	Level4	ENSG00000272512	RP11-54O7.17	lncRNA	26	0.00052	-0.8058	3	3	3	2	8	4	GGGCTGTGGGTCCCAAGAGGGCAGGG
chr1	932856	932896	-	HG4_993	71	Level3	ENSG00000272512	RP11-54O7.17	lncRNA	41	0.000475	-0.6513	4	11	4	5	2	11	GGGGAAGGAGGGCCTGGGGCAGCGAAGCTGGGAGTGTGGGG
chr1	932927	932976	-	HG4_994	64	Level4	ENSG00000272512	RP11-54O7.17	lncRNA	50	0.000612245	-0.801429	6	7	5	0	18	7	GGGACGGTCTTCTTGGGGGCAGCTGGAAGCTCAGCGTGGCCGGGGGAGGG
chr1	933007	933049	+	HG4_995	82	Level3	ENSG00000272512	RP11-54O7.17	lncRNA	43	0.00188095	-0.49019	4	4	4	14	2	11	GGGGTCTCAAGCTCCCAAGGGGAAGGGGGCCTCCCTCACGGGG
chr1	933071	933119	+	HG4_996	62	Level3	ENSG00000272512	RP11-54O7.17	lncRNA	49	0.000145833	-0.733292	4	4	4	10	14	2	GGGGCCTCCCTCATGGGGTCTCAGGCTCCCAAGGGGAAGGGCTACTTTG
chr1	933159	933176	+	HG4_997	69	Level2	ENSG00000272512	RP11-54O7.17	lncRNA	18	0.000176471	-0.590471	3	3	3	0	5	1	GGGGGGACCAAGGGTGGG
chr1	933179	933208	-	HG4_998	68	Level4	ENSG00000272512	RP11-54O7.17	lncRNA	30	6.89655e-05	-0.463828	4	8	4	2	2	1	GACCCTGGGCGGGGTAGCATTGGGCTGGGG
chr1	933224	933261	+	HG4_999	90	Level4	ENSG00000272512	RP11-54O7.17	lncRNA	38	0.00459459	-0.063973	11	5	11	1	2	0	GGAGCTCAGGGAGGGGGCAGGGCAGCCAGGGGCCAGGG
chr1	933329	933367	+	HG4_1000	67	Level4	ENSG00000272512	RP11-54O7.17	lncRNA	39	0.000526316	-0.642447	5	5	8	8	4	3	GGGGGCTCCTGATGGAGGCACAGACTGGGGCCTGGAGGG
chr1	933633	933665	+	HG4_1001	75	Level4	ENSG00000272512	RP11-54O7.17	lncRNA	33	0.001125	-0.740719	4	5	4	1	13	2	GGGGAGGCGGAACCTCCCTTACCGGGGCAGGGG
chr1	933725	933767	-	HG4_1002	63	Level5	ENSG00000272512	RP11-54O7.17	lncRNA	43	0.00252381	-0.510214	9	5	6	8	5	5	GGGGGCGCCCGGCGGGAGCGCGCGGGTCCGAGCTGGGCTGTGG
chr1	933787	933807	+	HG4_1003	51	Level5	ENSG00000272512	RP11-54O7.17	lncRNA	21	0.0049	-0.2407	3	8	3	0	1	3	GGGGTCTGCGGTGGGCACGGG
chr1	933914	933935	+	HG4_1004	63	Level5	ENSG00000188290	HES4	protein_coding	22	4.7619e-05	-0.578095	3	3	3	3	4	3	GGGACTGGGAGTCGGGAAAGGG
chr1	934085	934127	+	HG4_1005	78	Level5	ENSG00000188290	HES4	protein_coding	43	2.38095e-05	-0.93631	5	7	10	4	3	5	GGGGGCAGAGGGCGGGTGCGCATGCGGGGCTGCAGGGATGCGG
chr1	934129	934165	+	HG4_1006	64	Level4	ENSG00000188290	HES4	protein_coding	37	0.00491667	-0.453472	4	10	11	1	1	6	GGGGAGGGCGCGGAGCGGAGGGCGCGGAGCGGAGGGG
chr1	934189	934228	-	HG4_1007	158	Level3	ENSG00000188290	HES4	protein_coding	40	0.00266667	-0.648564	9	7	7	1	3	4	GGCTGGGGGCGTCGGGCGGGCCCGGGGGGGCGGGCTGGGG
chr1	934452	934501	+	HG4_1008	72	Level5	ENSG00000188290	HES4	protein_coding	50	0.0779388	-0.0359592	11	11	5	7	9	1	GGCCTCCAGGGCCCACCCGGGCCCTGCGGCCCCGCCCTGGGGGCGGCGGG
chr1	934463	934483	-	HG4_1009	64	Level5	ENSG00000188290	HES4	protein_coding	21	0.0672	-0.1141	3	3	3	1	3	5	GGGCCGCAGGGCCCGGGTGGG
chr1	934613	934647	+	HG4_1010	86	Level5	ENSG00000188290	HES4	protein_coding	35	0.159853	-0.0788235	5	10	7	5	1	1	GGGGGCAGCCGGGGACAGCGAGGCCGGGCGGCGGG
chr1	934811	934858	+	HG4_1011	60	Level5	ENSG00000188290	HES4	protein_coding	48	0.146021	0.0595745	9	5	9	9	7	4	GGCTGCGGGAGCGACACAGGAGGAGAGGTCGGTGCCGGGTCCCGGGGG
chr1	934852	934881	-	HG4_1012	75	Level5	ENSG00000188290	HES4	protein_coding	30	0.00275862	-0.863207	11	5	5	3	0	1	GGAGGCGGGGGGAGGGCGCGGGACCCCCGG
chr1	934984	935017	+	HG4_1013	85	Level5	ENSG00000188290	HES4	protein_coding	34	0.390273	1.22958	6	5	9	6	1	1	GGCGGGAGCTCTGGGGGCGGGGATAGGCGGGAGG
chr1	935199	935243	-	HG4_1014	134	Level5	ENSG00000188290	HES4	protein_coding	45	0.00377273	-0.848841	7	6	6	1	5	10	GGGGTCCCGGCCGGGCGTGAGGGGGGCGACCGGGGGGCGGGAGGG
chr1	935269	935302	+	HG4_1015	57	Level5	ENSG00000188290	HES4	protein_coding	34	0.620636	0.957848	4	4	6	7	3	4	GGGGCTTGTCTGGGGTCCGGCTGGCGCTGGCCGG
chr1	935333	935373	-	HG4_1016	56	Level5	ENSG00000188290	HES4	protein_coding	41	0.294	0.49045	4	4	4	23	1	1	GGGGAGGCGCGGGGCGCACCATGGCCGCAGACACGCCGGGG
chr1	935550	935590	-	HG4_1017	54	Level6	ENSG00000188290	HES4	protein_coding	41	0.49415	1.3456	9	4	9	1	13	1	GGGGAGGAGCGCGGCCGTCGATTGGCTGGGGCGAGTGTGGG
chr1	935656	935675	-	HG4_1018	75	Level6	ENSG00000188290	HES4	protein_coding	20	0.0642105	-0.216421	4	5	4	1	1	0	GGAGGGGGGCGCGGGCGGGG
chr1	935756	935790	+	HG4_1019	90	Level6	ENSG00000188290	HES4	protein_coding	35	8.82353e-05	-1.21868	5	8	11	1	3	0	GGGGGCGAACGGGGCCCGGGACCCCCGGGGCTGGG
chr1	935820	935853	+	HG4_1020	82	Level5	ENSG00000188290	HES4	protein_coding	34	0.00506061	-0.461333	5	5	11	2	2	0	GGGGGCCGGGAGCCGGGGCTGGACGGAGCTGGGG
chr1	935959	935989	-	HG4_1021	51	Level5	ENSG00000188290	HES4	protein_coding	31	0.000533333	-0.929733	3	3	3	3	8	8	GGGCCCAAACCGGGACCGGAGTGGGGACGGG
chr1	936101	936140	+	HG4_1022	82	Level5	ENSG00000187608	ISG15	protein_coding	40	0.0198205	-0.140513	5	10	10	6	2	1	GGGGGAAGGTCGGCGGCCGGGTCGGCAGGCGGGAGGGCGG
chr1	936719	936759	+	HG4_1023	127	Level5	ENSG00000187608	ISG15	protein_coding	41	0.03555	-0.1637	6	6	6	1	6	9	GCGGGGTGGGGGGTCCTCAGGGGGGAAGCCTCAAGGGAGGG
chr1	936782	936814	+	HG4_1024	108	Level5	ENSG00000187608	ISG15	protein_coding	33	0.02325	-0.345188	5	10	7	4	1	1	GGGGGCGCAGGGACGAGGGAGGTGGGGAGGGGG
chr1	936848	936875	+	HG4_1025	81	Level5	ENSG00000187608	ISG15	protein_coding	28	0.0168519	-0.142741	4	5	4	1	2	8	GGGGAGGGAGTCGGGGAACTTTTTGGGG
chr1	936960	936994	-	HG4_1026	91	Level5	ENSG00000187608	ISG15	protein_coding	35	0.000264706	-0.699059	4	4	4	1	5	13	GGGGCCAGATTAGACGTGGGGTCCGAGGGGAGGGG
chr1	937051	937086	-	HG4_1027	85	Level5	ENSG00000187608	ISG15	protein_coding	36	0.000857143	-0.884571	6	10	5	6	1	0	GGGGTGTGGGGGGCGCCTCAGGGGCACCGCGGAGGG
chr1	937099	937130	+	HG4_1028	82	Level5	ENSG00000187608	ISG15	protein_coding	32	0.000225806	-0.753774	4	4	10	3	0	7	GGGGCGCGGGGGGCTGCGAGGCCGGAGCGGGG
chr1	937176	937215	+	HG4_1029	76	Level5	ENSG00000187608	ISG15	protein_coding	40	0.000230769	-0.476154	11	5	11	1	6	1	GGGGAAAGCCGCGGGGGCTGGGCGGGCGTCTCGGAGGTGG
chr1	937216	937250	-	HG4_1030	63	Level5	ENSG00000187608	ISG15	protein_coding	35	0.000382353	-0.697441	4	4	4	13	4	2	GGGGCAGGAGAGCCGGGGCTTAAGTGCTCGCGGGG
chr1	937327	937345	-	HG4_1031	67	Level6	ENSG00000187608	ISG15	protein_coding	19	5.55556e-05	-0.842667	3	3	3	2	4	1	GGGAGGGACGCGGGACGGG
chr1	937442	937472	-	HG4_1032	79	Level5	ENSG00000187608	ISG15	protein_coding	31	0.000933333	-0.453167	6	4	4	7	2	4	GGGGCCCAGGGGCTGGGGAGATTCAGGCCGG
chr1	937478	937503	+	HG4_1033	57	Level4	ENSG00000187608	ISG15	protein_coding	26	0.00068	-0.54884	3	3	3	9	0	5	GGGAAGAAATTTGGGGGGGCTCTGGG
chr1	938403	938443	+	HG4_1034	51	Level3	ENSG00000187608	ISG15	protein_coding	41	0.005075	-0.3275	9	4	6	2	15	1	GGGCAGCAGCTGGGGTCCTTGCTGAGCAGAGGCAGGAGGGG
chr1	938484	938515	-	HG4_1035	100	Level2	ENSG00000187608	ISG15	protein_coding	32	0.000612903	-0.478774	5	5	5	2	2	2	GGGCTCCCTGGCAGGGGGCAGGGAGCAGGGGG
chr1	938661	938688	+	HG4_1036	55	Level1	ENSG00000187608	ISG15	protein_coding	28	0.0377037	0.0225556	3	3	3	5	7	4	GGGCCTCAGGGTTCCTGAGGGCCTTGGG
chr1	939186	939210	-	HG4_1037	59	Level1	ENSG00000187608	ISG15	protein_coding	25	0.0112917	0.185292	3	3	3	2	7	4	GGGAGCAGGGGTGAGGAGGGAAGGG
chr1	939261	939280	-	HG4_1038	95	Level1	ENSG00000187608	ISG15	protein_coding	20	0.00126316	-0.089	4	4	4	1	1	0	GATGGGGGGGAGGGGTGGGG
chr1	939428	939477	+	HG4_1039	79	Level4	ENSG00000187608	ISG15	protein_coding	50	0.00402041	-0.0181633	6	6	6	3	6	17	GGGGAGACTGTGGGGAAAACCGGGGTGTCTTCTAGGCTGGACCTGGGGGG
chr1	939753	939790	+	HG4_1040	74	Level2	ENSG00000187608	ISG15	protein_coding	38	0.003	-0.287892	4	10	4	13	2	1	GGGGCCAAAGCCACCGAGGAACCAAGGCTGGGGTGGGG
chr1	940016	940044	-	HG4_1041	54	Level2	ENSG00000187608	ISG15	protein_coding	29	0.00178571	-0.473179	3	3	3	1	15	1	GGGAGGGCATCCCAGACAGGCAGGGTGGG
chr1	940392	940429	-	HG4_1043	71	Level5	ENSG00000187608	ISG15	protein_coding	38	0.000621622	-0.499243	5	5	6	0	4	8	GGGCTGGCGGACAGCAGAGGCGGGAGCTGGGAGGGGGG
chr1	940532	940550	-	HG4_1044	50	Level4	ENSG00000187608	ISG15	protein_coding	19	0.00627778	-0.007	3	3	3	3	1	1	GAAGGAGGGAGGGTGAGGG
chr1	940635	940667	+	HG4_1045	50	Level5	ENSG00000187608	ISG15	protein_coding	33	0.00334375	-0.108781	4	8	4	4	3	6	GGGGATCAGGGCAGTGCCAGTGGCTTCCTGGGG
chr1	940704	940723	+	HG4_1046	66	Level5	ENSG00000187608	ISG15	protein_coding	20	0.000315789	-0.697579	3	3	3	1	2	5	GGGTGGGAAGGGCCCAAGGG
chr1	940977	941013	-	HG4_1047	74	Level4	ENSG00000187608	ISG15	protein_coding	37	0.00127778	-0.973417	4	4	9	4	11	1	GGGGAGGGCAGAGGCAGGCGGTGGAGGGGAGGAGGGG
chr1	941139	941186	-	HG4_1048	121	Level3	ENSG00000187608	ISG15	protein_coding	48	0.00265957	-0.533362	5	5	5	9	10	9	GGGGGCACTGCTGCGGGGGGAACTGCTGCGGGGGCACTGCTGCGGGGG
chr1	941298	941342	+	HG4_1049	64	Level4	ENSG00000187608	ISG15	protein_coding	45	0.00075	-0.529886	4	4	9	18	3	3	GGGGCCCTGTCCGTGGCCGTGTGGGGTCAGGTGTCCGGCTCGGGG
chr1	941352	941388	-	HG4_1050	73	Level3	ENSG00000187608	ISG15	protein_coding	37	0.000916667	-0.399722	4	4	8	4	9	4	GGGGACGCGGGAGCTGCACACCTTTGGGGAGCAGGGG
chr1	941448	941478	-	HG4_1051	96	Level4	ENSG00000187608	ISG15	protein_coding	31	0.000433333	-0.751767	4	4	4	2	1	12	GGGGAGGCACCCAGCTGGGGAGGGGTTGGGG
chr1	941572	941592	-	HG4_1052	51	Level4	ENSG00000187608	ISG15	protein_coding	21	0.00135	-0.2447	3	3	8	1	0	3	GGGCTTGGCCCCTGGGGAGGG
chr1	941692	941737	+	HG4_1053	76	Level4	ENSG00000187608	ISG15	protein_coding	46	0.00913333	-0.0363556	5	5	5	8	16	1	GGGGGCTGCAGCTGGGGGGTGACATGCCTGCCGAGTGGGTGGGGAG
chr1	941833	941869	+	HG4_1054	57	Level4	ENSG00000187608	ISG15	protein_coding	37	0.0225	-0.0524722	7	9	4	11	1	1	GGTGAGGCTCCTCCCCATGGGATCTGGAGGGGAGGGG
chr1	942191	942207	+	HG4_1055	52	Level3	ENSG00000187608	ISG15	protein_coding	17	0.001375	-0.169	3	4	3	2	0	2	GGGAAGGCGGGGAAGGG
chr1	948646	948666	+	HG4_1059	73	Level1	ENSG00000187608	ISG15	protein_coding	21	0	-1.11485	5	5	4	2	0	1	GGGTGTTGGGTGGGGGTGGGG
chr1	949125	949167	+	HG4_1060	53	Level5	ENSG00000187608	ISG15	protein_coding	43	0.000690476	-0.111143	4	4	8	6	10	0	GGGGCACAGAGGGGCACCCTAGCAGGTAAAGGGAGGCCACGGG
chr1	949945	949973	-	HG4_1061	61	Level1	ENSG00000187608	ISG15	protein_coding	29	0.000214286	-0.981429	4	5	5	1	5	5	GGGGTCTGAGGCGGACGCTGGAGGAGGGG
chr1	950278	950318	+	HG4_1064	54	Level2	ENSG00000187608	ISG15	protein_coding	41	0.000425	-0.299825	8	4	4	3	9	3	GGGAGCAGTAAGGGGTGAGTCCTTGGGGCCTGCCCGGTGGG
chr1	950404	950421	+	HG4_1065	69	Level3	ENSG00000187608	ISG15	protein_coding	18	0.000529412	-0.541941	3	3	3	2	3	1	GGGCTGGGCTAGGGAGGG
chr1	950630	950652	-	HG4_1066	70	Level4	ENSG00000187608	ISG15	protein_coding	23	9.09091e-05	-0.436864	4	4	5	2	0	3	GGGTGCATGGGTGGGGGAAGGGG
chr1	950728	950765	+	HG4_1067	61	Level4	ENSG00000187608	ISG15	protein_coding	38	0.000486486	-0.696865	4	9	11	3	2	5	GGGGCACGGATGTCGGCTGGGATGCAGCGAGGACGGGG
chr1	950962	950989	-	HG4_1068	60	Level4	ENSG00000187608	ISG15	protein_coding	28	0.00248148	-0.0496296	10	4	4	4	1	1	GGGGTGAGGTGGGGACCCGGACACAAGG
chr1	951048	951065	+	HG4_1069	69	Level1	ENSG00000187608	ISG15	protein_coding	18	0.00182353	-0.620412	3	3	3	2	2	2	GGGCAGGGCAGGGCAGGG
chr1	953730	953767	+	HG4_1070	74	Level4	ENSG00000188157	AGRN	protein_coding	38	0.324162	0.249054	5	5	11	4	4	1	GGTGGAGCAGGGGGCAGCGCTCATCGGGGAGGCTTGGG
chr1	953775	953804	+	HG4_1071	53	Level4	ENSG00000188157	AGRN	protein_coding	30	0.0203793	0.0801724	11	4	5	1	0	1	GGAGCCCACGGAGGGGGTGGGAGGCTCAGG
chr1	954719	954751	-	HG4_1072	65	Level6	ENSG00000188157	AGRN	protein_coding	33	0.0003125	-0.213	5	5	5	2	5	4	GGCTGGGTGCAGGGGGAAACTGAGGGCTGGAGG
chr1	954790	954834	+	HG4_1073	69	Level6	ENSG00000188157	AGRN	protein_coding	45	0.107523	-0.130591	6	6	7	1	18	2	GGGGCGTGGCGGGACCCGCGCTTGCAGCCGCGGGACGGAAGGGGG
chr1	954850	954885	+	HG4_1074	162	Level6	ENSG00000188157	AGRN	protein_coding	36	0.0398857	-0.1916	7	7	9	3	1	1	GGCGGGGCCTGGGGGGGCGGGGCCGGGAGGGGCGGG
chr1	954892	954933	-	HG4_1075	54	Level6	ENSG00000188157	AGRN	protein_coding	42	0.0515854	-0.216195	4	8	4	12	1	2	GGGTCCCGGTGCCGGGGCGGGCGCTGATTGGCCAGCACGGGG
chr1	954994	955031	+	HG4_1076	82	Level6	ENSG00000188157	AGRN	protein_coding	38	0.000540541	-0.738757	5	9	8	1	5	3	GGGGGAGGGGCGCGGCCTGCGGAGCGGGATCGGGGCCG
chr1	955042	955072	-	HG4_1077	51	Level6	ENSG00000188157	AGRN	protein_coding	31	0.000233333	-0.536967	3	3	3	1	13	5	GGGCGGCAGGGCTCGAAGGCCGCCGGGAGGG
chr1	955157	955188	+	HG4_1078	93	Level6	ENSG00000188157	AGRN	protein_coding	32	0.255032	0.379677	5	5	6	7	1	3	GGGGGCCGCGGCGGGGGAGGGGCGCCTGCGGG
chr1	955200	955239	-	HG4_1079	122	Level6	ENSG00000188157	AGRN	protein_coding	40	0.000794872	-0.199154	6	9	9	5	1	3	GGGGCGGCCCGGGAGGGGGCGGGGAGAGGAGAGTGGGGGG
chr1	955322	955353	+	HG4_1080	126	Level3	ENSG00000188157	AGRN	protein_coding	32	0.109613	0.105	5	10	5	1	1	5	GGGGGAGGGAGGAGGGAGGGGGCGGGAGGGGG
chr1	955378	955409	+	HG4_1081	132	Level3	ENSG00000188157	AGRN	protein_coding	32	0.243645	-0.221226	9	7	6	0	2	1	GGGCGCGGGGAGGGGGTAGGGGGGCGGGGAGG
chr1	955431	955461	-	HG4_1082	134	Level5	ENSG00000188157	AGRN	protein_coding	31	0.0015	-0.1115	9	6	7	1	0	1	GGGCGGGCGGGCGGGGGGGGGCGGGGCCAGG
chr1	955769	955800	-	HG4_1083	77	Level5	ENSG00000188157	AGRN	protein_coding	32	0.029	0.0361935	4	4	6	5	8	1	GGGGCGGCAGGCGTCGCGAGGGGAGGCCGGGG
chr1	955808	955855	-	HG4_1084	89	Level5	ENSG00000188157	AGRN	protein_coding	48	0.185234	0.257404	5	9	10	1	11	7	GGGGGCTGCGGAGCGACCGGGGCTGGTTCCCACGGCCTGGGGCGGGGG
chr1	955887	955929	+	HG4_1085	77	Level5	ENSG00000188157	AGRN	protein_coding	43	0.351429	0.243381	6	5	10	0	5	8	GGGAGGGGGGGTCGCCGGGTCCCGGGAAACTCGCGGGCGCCGG
chr1	956051	956097	+	HG4_1086	158	Level5	ENSG00000188157	AGRN	protein_coding	47	0.00406522	-0.259022	10	7	8	1	9	3	GGGCCTGGGGAGGGGGGGCCTTTGCCCGGGCGGGGAGCGGGGGCTGG
chr1	956099	956136	-	HG4_1087	57	Level4	ENSG00000188157	AGRN	protein_coding	38	0.000567568	-0.269757	10	4	4	7	1	5	GGAAAGGCCTCTGGGGAGGGGAACAAGCGGATCCCAGG
chr1	956138	956172	+	HG4_1088	74	Level4	ENSG00000188157	AGRN	protein_coding	35	0.00791176	0.190235	4	4	7	5	2	9	GGGGCGAGAGGGGTTGGTCAGGAGAGAAAAAGGGG
chr1	956197	956237	+	HG4_1089	114	Level3	ENSG00000188157	AGRN	protein_coding	41	0.077075	0.25165	10	5	5	1	15	0	GGGAGCCAGGTGGGGGGTGCCGCAGTGGTGCGGGGGGGGGG
chr1	956254	956301	+	HG4_1090	66	Level2	ENSG00000188157	AGRN	protein_coding	48	0.145553	0.110702	6	7	5	1	20	2	GGTGGGCGGGGCCGTCACCGGGCCTCGTGTGCTTGGGGGCAGGGCCGG
chr1	956304	956342	-	HG4_1091	58	Level4	ENSG00000188157	AGRN	protein_coding	39	0.000526316	-0.591579	4	4	4	6	16	1	GGGGTGGGGAGCCCCGGTTCCCGCAGGAGCGCGATGGGG
chr1	956319	956351	+	HG4_1092	75	Level4	ENSG00000188157	AGRN	protein_coding	33	0.0010625	-0.634719	5	4	4	4	11	1	GCGGGAACCGGGGCTCCCCACCCCGGGGAGGGG
chr1	956655	956679	+	HG4_1093	63	Level5	ENSG00000188157	AGRN	protein_coding	25	0.978417	1.45671	9	4	4	1	2	1	GCTCCTGGGTGTGGCTGGGGTGGGG
chr1	956856	956880	-	HG4_1094	87	Level4	ENSG00000188157	AGRN	protein_coding	25	0.000458333	-0.3765	4	6	4	0	5	2	GGGGCTGGGGCTGCCGGATGGGGGG
chr1	957160	957184	-	HG4_1095	104	Level4	ENSG00000188157	AGRN	protein_coding	25	0.000125	-0.429625	4	4	4	3	4	2	GGGGATGGGGCGTTGGGGTAAGGGG
chr1	957208	957239	+	HG4_1096	50	Level4	ENSG00000188157	AGRN	protein_coding	32	0.00148387	-0.430548	3	3	3	4	11	5	GGGAGGTGGGCCCTGAGCACTGGGCAGGTGGG
chr1	957318	957358	+	HG4_1097	56	Level4	ENSG00000188157	AGRN	protein_coding	41	0.00445	-0.10935	4	4	4	2	21	2	GGAGCTGGGGTGGCTGAAGTTGGTTAGACCTGGGGGAGGGG
chr1	957504	957540	-	HG4_1098	75	Level3	ENSG00000188157	AGRN	protein_coding	37	0.0106111	0.0406944	10	4	4	6	7	2	GGGGAAGGGGCTAGACTGGGGGCTTTAGGTGTTTAGG
chr1	957853	957900	+	HG4_1099	121	Level1	ENSG00000188157	AGRN	protein_coding	48	0.00925532	-0.658915	5	5	5	7	5	16	GGGGGCTCGTGTGGGGGCCTGTGGGGGTCAGGGCAGTGGCCAAGGGGG
chr1	958102	958141	-	HG4_1101	55	Level2	ENSG00000188157	AGRN	protein_coding	40	0.000128205	-0.434077	4	8	10	4	1	9	GGGGCCTCCAGAAGGAAGTATGGAGAGCTGGGAGGAGGGG
chr1	958253	958268	+	HG4_1102	53	Level3	ENSG00000188157	AGRN	protein_coding	16	0.00113333	-0.511867	3	3	3	1	1	1	GGGCGGGAGGGCGAGG
chr1	958369	958386	-	HG4_1103	52	Level2	ENSG00000188157	AGRN	protein_coding	18	5.88235e-05	-0.311353	3	3	3	1	3	0	GGCTGGGGTCAGGGAGGG
chr1	958724	958744	+	HG4_1105	54	Level1	ENSG00000188157	AGRN	protein_coding	21	0.00145	-0.28465	3	10	3	0	1	1	GGGGGCTATGCAGGGGGAGGG
chr1	958912	958955	+	HG4_1106	52	Level1	ENSG00000188157	AGRN	protein_coding	44	0.00255814	-0.281535	4	4	9	7	7	3	GGGGAAAAGATGGGGGCATCGTGGACTCAGGATAGGCTGTCAGG
chr1	958965	958987	+	HG4_1107	63	Level1	ENSG00000188157	AGRN	protein_coding	23	9.09091e-05	-0.372227	4	4	4	2	2	0	GGGGCTGGAGAAGGGGGTTAGGG
chr1	959338	959369	+	HG4_1108	67	Level5	ENSG00000188157	AGRN	protein_coding	32	0.00429032	-0.294032	4	9	4	1	1	4	GGGGAGCACCCGGGAGGGGCTGTGGCCACCGG
chr1	959377	959404	+	HG4_1109	83	Level5	ENSG00000188157	AGRN	protein_coding	28	0.104889	-0.0524815	4	4	4	1	7	1	GGGGTGGGGCTGGCCAGGGGAGGGTTAG
chr1	959417	959457	+	HG4_1110	68	Level5	ENSG00000188157	AGRN	protein_coding	41	0.00055	-0.67855	8	4	4	1	16	4	GTCATGGGAGGGGCCTTGCAGGTGAGCCAGGGGCCAAGGGG
chr1	959829	959854	-	HG4_1111	56	Level2	ENSG00000188157	AGRN	protein_coding	26	4e-05	-0.58252	4	4	4	6	2	1	GGAGGTGGGGTCGGAGTCAGATGGGG
chr1	959956	960003	-	HG4_1112	76	Level5	ENSG00000188157	AGRN	protein_coding	48	0.00885106	-0.503723	4	4	4	8	18	6	GGGGTGGTGAGGGGCGTGGCCCTCCCCGACCTGGGGAGCTCGGAGGGG
chr1	960124	960169	-	HG4_1113	79	Level5	ENSG00000188157	AGRN	protein_coding	46	0.124644	0.380933	9	5	5	1	9	12	GGGGGAGGAGCCTTTCTGAGGGTTGTTGACTGGGGGAGGGGCCTTG
chr1	960254	960290	-	HG4_1114	69	Level5	ENSG00000188157	AGRN	protein_coding	37	0.0871667	0.102972	5	6	5	4	9	1	GCAGGGGCGGGGGTCTCCTTCCGGAGGGAGCAGCGGG
chr1	960395	960412	-	HG4_1115	69	Level5	ENSG00000188157	AGRN	protein_coding	18	0	-0.634765	3	3	3	3	1	2	GGGCTGGGAGGGCATGGG
chr1	960487	960505	-	HG4_1116	67	Level5	ENSG00000188157	AGRN	protein_coding	19	0.000555556	-0.0945	3	3	3	4	2	1	GGGAGGGATGGGCCCCGGG
chr1	960552	960579	+	HG4_1117	68	Level5	ENSG00000188157	AGRN	protein_coding	28	0.401704	0.770926	4	8	7	3	0	2	GGGGCCTGGCACAGGGACAGGGCAGGGG
chr1	960608	960625	-	HG4_1118	69	Level5	ENSG00000188157	AGRN	protein_coding	18	0.209	0.532	3	3	3	2	2	2	GGGCAGGGCCGGGCTGGG
chr1	960636	960666	-	HG4_1119	51	Level5	ENSG00000188157	AGRN	protein_coding	31	0.167533	-0.2929	3	3	3	5	11	3	GGGCCCGGGACTAGGCCGCCGGGACCCCGGG
chr1	960768	960797	+	HG4_1120	69	Level4	ENSG00000188157	AGRN	protein_coding	30	0.00272414	-0.96869	4	4	4	8	2	4	GGGGACAGCATCGGTGCTGGGGTTGAGGGG
chr1	960831	960873	+	HG4_1121	66	Level4	ENSG00000188157	AGRN	protein_coding	43	0.00483333	-0.464048	7	5	10	10	1	5	GGGGCAGTCTAGGAGTTGGGGGAGGTTTCTGGGATGCAGGAGG
chr1	960927	960967	-	HG4_1122	86	Level2	ENSG00000188157	AGRN	protein_coding	41	0.00245	-0.2474	5	5	10	4	5	7	GGGGGCAGGAGAGGGTGGCAGGAATGCGGAGGAGTTGGGGG
chr1	960992	961023	-	HG4_1123	126	Level2	ENSG00000188157	AGRN	protein_coding	32	0.00619355	-0.202935	5	5	5	5	1	1	GCTCATGGGGTGGGGGTGGGGGAACCAGGGGG
chr1	961095	961123	+	HG4_1124	79	Level2	ENSG00000188157	AGRN	protein_coding	29	0.100571	-0.188	5	6	5	6	0	1	GGGGGTCTGCCGGGTGGGAGGGCGGAGGG
chr1	961124	961162	-	HG4_1125	51	Level2	ENSG00000188157	AGRN	protein_coding	39	0.000447368	-0.425895	6	7	4	1	1	16	GGGGAGACACAGAGGTGAGTGGGGAGGGACAGAGGTAGG
chr1	961217	961235	+	HG4_1126	67	Level1	ENSG00000188157	AGRN	protein_coding	19	0.0198333	-0.0511667	3	3	3	1	0	6	GGGAGGGGGGTCTGCCGGG
chr1	961267	961297	+	HG4_1127	51	Level1	ENSG00000188157	AGRN	protein_coding	31	0.00436667	-0.3373	4	6	4	5	5	3	GGGGCTCCTGGTGGGAAGTCGGGGCTCGGTG
chr1	961365	961410	+	HG4_1128	73	Level1	ENSG00000188157	AGRN	protein_coding	46	0.0258889	-0.106844	5	9	10	0	15	1	GGGGGGGGGCTTTGCTGGCTGAAACCAAAGGGAGTGAGGTGGTGGG
chr1	961412	961444	+	HG4_1129	54	Level1	ENSG00000188157	AGRN	protein_coding	33	0.000375	-0.623625	4	4	11	2	4	4	GGGGTAGGGGAATCGGGTTGGTCAGTTCTGTGG
chr1	961631	961655	+	HG4_1131	67	Level2	ENSG00000188157	AGRN	protein_coding	25	0.000791667	-0.348083	4	5	5	5	1	1	GGGGCCTCTGTGGGTGGTGGTGGGG
chr1	961779	961816	+	HG4_1132	73	Level3	ENSG00000188157	AGRN	protein_coding	38	0.00105405	-0.764243	4	9	4	2	2	13	GGGGCTGCTCCAGGGAAGGGGGTGCCCGTGCCTCGGGG
chr1	962037	962073	-	HG4_1133	102	Level5	ENSG00000188157	AGRN	protein_coding	37	0.00166667	-0.548972	5	6	11	1	5	4	GGGGGCCCTGGGGAGCCCAGTCCAAGTGGGGAGGGGG
chr1	962051	962093	+	HG4_1134	52	Level5	ENSG00000188157	AGRN	protein_coding	43	0.00221429	-0.50819	7	11	4	0	15	2	GGACTGGGCTCCCCAGGGCCCCCGAAGCCCAGCGGGGCTGGGG
chr1	962394	962418	-	HG4_1135	66	Level4	ENSG00000188157	AGRN	protein_coding	25	0.03225	-0.0947917	4	11	4	1	1	0	GGGGGGAGAGGCCCCTTCGGGGGGG
chr1	962501	962530	-	HG4_1136	96	Level4	ENSG00000188157	AGRN	protein_coding	30	0.000482759	-0.188552	6	5	5	2	1	6	GGGGGACTGCAGGAGGAGGGGGCTGGGAGG
chr1	962782	962825	+	HG4_1137	53	Level4	ENSG00000188157	AGRN	protein_coding	44	0.00027907	-0.928605	5	5	5	1	15	4	GGTGGTGGGTGACCCTGGCCTGTCCAGGGGGCCTCGGAGCTGGG
chr1	963136	963181	+	HG4_1138	64	Level4	ENSG00000188157	AGRN	protein_coding	46	0.00426667	-0.482178	11	8	5	15	1	1	GGCAGTCTGGGAGTCAGACCAGGCCTGGTCAGGGTGGGAGCGGGGG
chr1	963343	963392	-	HG4_1139	61	Level4	ENSG00000188157	AGRN	protein_coding	50	8.16327e-05	-0.505837	4	11	4	2	19	6	GGGGAGAGAAGGGGGCACAGCCCCTCCCCACCAGCTGCTGTGGGCCGGGG
chr1	963364	963406	+	HG4_1140	82	Level4	ENSG00000188157	AGRN	protein_coding	43	0.000238095	-0.340881	4	4	4	1	21	5	GGGGAGGGGCTGTGCCCCCTTCTCTCCCCAGGGGAGGCTGGGG
chr1	963565	963598	+	HG4_1141	65	Level4	ENSG00000188157	AGRN	protein_coding	34	0.00115152	-0.132394	8	4	11	4	1	2	GGCTGTGGACACGGGGCGGAAGAGAGGGCTGGGG
chr1	963701	963726	-	HG4_1142	134	Level3	ENSG00000188157	AGRN	protein_coding	26	0.0006	-0.71644	5	5	5	1	0	1	GGTGCAGGGCGGGGGGGGGGGGGGGG
chr1	963782	963815	+	HG4_1143	64	Level2	ENSG00000188157	AGRN	protein_coding	34	0.00663636	-0.472818	4	4	11	2	5	1	GGGGTTGGGGGCACCGAGCGTTTGGGTGGACCGG
chr1	963878	963909	-	HG4_1144	65	Level2	ENSG00000188157	AGRN	protein_coding	32	0.00174194	-0.116581	5	11	4	3	3	2	GGGGCTGGGGCTCGGTTCCTTCGGAAAGGGTG
chr1	963939	963970	-	HG4_1145	65	Level1	ENSG00000188157	AGRN	protein_coding	32	0.000258065	-0.45671	5	11	4	3	3	2	GGGGCTGGGGCTCGGTTCCTTCGGAAAGGGTG
chr1	966882	966919	+	HG4_1160	70	Level1	ENSG00000188157	AGRN	protein_coding	38	0.307027	0.685784	5	8	5	10	2	0	GGGGGCTCAGACACTGACTGGGGCTGGGTGGGGCCAGG
chr1	966934	966962	-	HG4_1161	69	Level1	ENSG00000188157	AGRN	protein_coding	29	0.00153571	-0.159821	4	4	6	2	3	0	GGCCCCTTGGGCTGGGCCAGGGGAAGGGG
chr1	967094	967133	-	HG4_1162	94	Level1	ENSG00000188157	AGRN	protein_coding	40	0.000974359	-0.56359	5	8	5	8	7	1	GAGGGGTGGGGGAGCCCCAGGTACGGGCTGGCAGAGGGGG
chr1	967461	967486	+	HG4_1163	58	Level1	ENSG00000188157	AGRN	protein_coding	26	0.00056	-0.3904	6	4	4	1	5	2	GCAGGGTGGGGTGGTTGGGGTAGGAG
chr1	967674	967703	+	HG4_1164	55	Level2	ENSG00000188157	AGRN	protein_coding	30	0.000241379	-1.00193	4	4	9	3	2	4	GGGGCATGGTGCTGGTCCCTGGCTGTGGGG
chr1	967759	967782	+	HG4_1165	63	Level3	ENSG00000188157	AGRN	protein_coding	24	0.0165652	-0.565391	4	4	8	2	0	2	GGGGTTGGTGGGATTTGGCTGGGG
chr1	967840	967875	+	HG4_1166	71	Level5	ENSG00000188157	AGRN	protein_coding	36	8.57143e-05	-1.05083	4	5	4	11	4	4	GGGGAGAGTCCAGATGGAGGCCATGGGGTTGAGGGG
chr1	967891	967940	+	HG4_1167	59	Level5	ENSG00000188157	AGRN	protein_coding	50	0.000489796	-0.816224	5	8	11	17	4	0	GGGGGACTCCAGGAAGGCAGCAGGTGTGGGCAGTGGGTCCTCTGGGGTGG
chr1	968102	968125	+	HG4_1168	78	Level4	ENSG00000188157	AGRN	protein_coding	24	0.00430435	-0.185565	4	4	4	2	3	3	GGAGCTGGGGCTTGGGGAATGGGG
chr1	968138	968165	+	HG4_1169	55	Level4	ENSG00000188157	AGRN	protein_coding	28	0.00548148	-0.356333	3	3	3	10	2	4	GGGACAGAGGAGAGGGCAGGGTAATGGG
chr1	968169	968215	+	HG4_1170	72	Level4	ENSG00000188157	AGRN	protein_coding	47	0.00297826	-0.573065	7	9	9	11	1	5	GCAGGGGTCCCTTCCAAAGGCTGCGGGTGGCCAGGGGTGTGCGGGGG
chr1	968309	968332	-	HG4_1171	89	Level4	ENSG00000188157	AGRN	protein_coding	24	8.69565e-05	-1.00152	4	7	4	1	0	4	GGGGATCCGGGGGTAAGGGAGGGG
chr1	968356	968383	+	HG4_1172	81	Level4	ENSG00000188157	AGRN	protein_coding	28	0.000296296	-0.875519	4	4	5	8	0	3	GGGGCGACCTACGGGGGCGGGTGTGGGG
chr1	968417	968439	-	HG4_1173	91	Level5	ENSG00000188157	AGRN	protein_coding	23	0.000227273	-0.738182	7	4	4	0	3	1	GGGGCGGGGAATGGGGGTCTGGG
chr1	968520	968563	-	HG4_1174	53	Level6	ENSG00000188157	AGRN	protein_coding	44	0.0602791	-0.0383023	4	4	4	1	26	1	GGGGCGGGGTCATGCAAATGAGCCCCATGCAAATTGCGGCGGGG
chr1	968659	968703	-	HG4_1175	74	Level6	ENSG00000188157	AGRN	protein_coding	45	0.000659091	-0.401432	6	10	5	13	1	1	GGGCGTAGGTGGGGGAGGGCCCCAGGTGCGGCGCGAGCTGGAGGG
chr1	968709	968739	+	HG4_1176	51	Level5	ENSG00000188157	AGRN	protein_coding	31	0.00456667	0.173333	3	3	3	1	5	13	GGGCGGGGCCGCGGGCGCAGACACTCGCGGG
chr1	968809	968857	-	HG4_1177	67	Level4	ENSG00000188157	AGRN	protein_coding	49	0.00110417	-0.515687	5	7	9	18	2	2	GGGGAGCAGGAGCTGGGCCGGGCGGGTCCGCGCCCCGCACCCGCGGGGG
chr1	968932	968965	-	HG4_1178	90	Level3	ENSG00000188157	AGRN	protein_coding	34	0.000212121	-0.903	7	5	9	1	2	1	GGGCAGCGGTGGGGCTGGGCCGGGGGAGCAGGGG
chr1	969006	969042	-	HG4_1179	118	Level1	ENSG00000188157	AGRN	protein_coding	37	0.000777778	-0.372444	5	9	5	2	4	7	GGGGGTGGGACTGGGGGCGCTGGGGCTGGGCCGGGGG
chr1	969182	969209	-	HG4_1183	100	Level3	ENSG00000188157	AGRN	protein_coding	28	3.7037e-05	-0.629704	4	4	4	8	2	2	GGGGCTGGGGCTGGGGCTGGGCCCGGGG
chr1	969220	969246	-	HG4_1184	72	Level3	ENSG00000188157	AGRN	protein_coding	27	7.69231e-05	-1.21119	4	4	6	2	1	0	GGGAACGCCGGGCAGGCGGGGCCGGGG
chr1	969341	969356	-	HG4_1185	53	Level4	ENSG00000188157	AGRN	protein_coding	16	0.0232667	0.0718	3	3	3	1	1	1	GCGGAGGGAGGGCGGG
chr1	969367	969390	-	HG4_1186	78	Level4	ENSG00000188157	AGRN	protein_coding	24	0.155261	0.604087	4	4	4	5	1	2	GGGGCTGGGGAGGTGAGTGAGGGG
chr1	969393	969422	+	HG4_1187	67	Level4	ENSG00000188157	AGRN	protein_coding	30	0.1	0.14869	4	4	9	4	1	1	GGGGACGAGGGGAGCTGGAGGGAGCCCGGG
chr1	969475	969502	-	HG4_1188	51	Level4	ENSG00000188157	AGRN	protein_coding	28	0.00692593	-0.105259	4	6	5	1	2	1	GGCGATAGGAGCGGGCAGGCAGGAGGGG
chr1	969635	969666	+	HG4_1189	65	Level4	ENSG00000188157	AGRN	protein_coding	32	0.255484	0.232129	4	9	4	1	5	1	GGGGAGGCTGTGGGCAGCAGGGGTGGCTGCGG
chr1	969856	969895	-	HG4_1190	53	Level5	ENSG00000188157	AGRN	protein_coding	40	0.247026	0.642538	6	9	4	8	1	8	GGGGCTCCTCACGGGGTGCCCTTGGGCCTCTTCAGGGCTG
chr1	970120	970160	-	HG4_1191	56	Level5	ENSG00000188157	AGRN	protein_coding	41	0.0016	-0.78545	4	4	4	2	4	19	GCGGCCTCCAGCCTCTATGTGCAGGGGCCTCGGGGTTGGGG
chr1	970148	970175	+	HG4_1192	51	Level5	ENSG00000188157	AGRN	protein_coding	28	0.000407407	-0.615222	6	8	7	1	1	1	GGCTGGAGGCCGCGGCGGGTCCGCGGGG
chr1	970295	970313	+	HG4_1193	67	Level4	ENSG00000188157	AGRN	protein_coding	19	0.0005	-0.3455	3	3	3	4	2	1	GGGAGCTGGGGAGGGAGGG
chr1	970343	970386	+	HG4_1194	80	Level4	ENSG00000188157	AGRN	protein_coding	44	0.0164186	-0.107465	5	7	5	2	6	14	GGGGGTAGGGCAGGACCTGCGGTGGACTCTTCCAGGGAAGGGGG
chr1	970409	970456	+	HG4_1195	58	Level3	ENSG00000188157	AGRN	protein_coding	48	0.00502128	-0.461979	4	4	6	12	17	1	GGGGCCCCATCTGACAGGGGTCAGGCCATGACTATTTGGCTGGAGGGG
chr1	970723	970770	+	HG4_1198	62	Level2	ENSG00000188157	AGRN	protein_coding	48	0.00321277	-0.297851	5	9	5	8	7	3	GGGGGACCTGGATGGGCTGTGGCACTCTTGGGAGTCAGGGGCCATTTG
chr1	971072	971101	+	HG4_1199	68	Level2	ENSG00000188157	AGRN	protein_coding	30	0.0883103	0.164517	4	4	9	1	2	2	GGGGTGGGGCTGGACAGAGGCTGGAAGTGG
chr1	971115	971137	+	HG4_1200	51	Level3	ENSG00000188157	AGRN	protein_coding	23	0.167591	0.351636	3	11	3	2	0	1	GGGAAGGCTGAGCTGGGGGAGGG
chr1	971165	971185	+	HG4_1201	64	Level3	ENSG00000188157	AGRN	protein_coding	21	0.0038	0.016	4	4	5	1	3	0	GGGGAGGGGCCTGGAGGGCGG
chr1	971218	971246	+	HG4_1202	54	Level3	ENSG00000188157	AGRN	protein_coding	29	0.00346429	-0.532179	3	3	3	0	14	3	GGGGGGACACAAGTGATGGAGGGGGCGGG
chr1	971323	971346	+	HG4_1203	61	Level2	ENSG00000188157	AGRN	protein_coding	24	0.026913	0.205565	4	4	7	1	3	1	GGGGTGGTGTGAGGGTGTGAGGGG
chr1	971536	971557	+	HG4_1204	52	Level1	ENSG00000188157	AGRN	protein_coding	22	0.0156667	-0.124476	3	3	10	1	2	0	GGGTGGGAAGGACGACCTGGGG
chr1	971631	971673	+	HG4_1205	70	Level2	ENSG00000188157	AGRN	protein_coding	43	0.00166667	-0.30619	5	5	5	9	1	13	GGGGGATGATGGCTGGAGGAGGTGGCCAGGCCTTGGCAGGGGG
chr1	971704	971746	+	HG4_1206	57	Level3	ENSG00000188157	AGRN	protein_coding	43	0.00178571	-0.332167	4	11	11	6	6	1	GGGGCAGCTTGGGATGCTCAGTGGTCTGAAAGATAGGGTGGGG
chr1	971972	972001	+	HG4_1207	68	Level3	ENSG00000188157	AGRN	protein_coding	30	0.0145862	0.0504828	4	11	5	1	2	3	GGGGTGAGGAGCTGGGCAGCGGGAATGGGG
chr1	972062	972097	-	HG4_1208	107	Level3	ENSG00000188157	AGRN	protein_coding	36	0.000285714	-0.595629	5	11	9	4	1	1	GGGGGCGGGTGTTGGAGGGCCATCAGGGGCTGGGGG
chr1	972318	972352	+	HG4_1209	56	Level1	ENSG00000188157	AGRN	protein_coding	35	0.000205882	-0.560265	4	6	4	4	2	9	GGGGACACGGGTTGCAGGGGCCTGCAACAGGCTGG
chr1	972391	972412	-	HG4_1210	51	Level2	ENSG00000188157	AGRN	protein_coding	22	0.000285714	-0.597476	3	3	9	3	1	0	GGGGCTGCCAGGAGGGAGAGGG
chr1	972539	972557	+	HG4_1211	67	Level2	ENSG00000188157	AGRN	protein_coding	19	0.00227778	0.0992222	3	3	3	2	2	3	GGGCCGGGCAGGGCCAGGG
chr1	973386	973406	+	HG4_1213	66	Level3	ENSG00000188157	AGRN	protein_coding	21	0.00075	-0.6879	4	7	4	1	0	1	GCGGAGAATGGGGGGGTGGGG
chr1	973469	973485	+	HG4_1214	54	Level3	ENSG00000188157	AGRN	protein_coding	17	0.025	0.0898125	3	6	3	0	1	1	GGGGATAGGAGGGAGGG
chr1	973622	973667	+	HG4_1215	78	Level4	ENSG00000188157	AGRN	protein_coding	46	0.000511111	-0.336133	4	4	4	2	26	2	GGGGAAGGGGCCAGGACCTGGCCCTGCACACCAGATGGGGATGGGG
chr1	973828	973869	-	HG4_1216	58	Level3	ENSG00000188157	AGRN	protein_coding	42	0.00295122	-0.525415	4	11	11	5	2	5	GGGGAAGAAGGTGATGATGGCAGCTCACCAGGGTGAGCGGGG
chr1	974056	974098	+	HG4_1217	77	Level2	ENSG00000188157	AGRN	protein_coding	43	0.000452381	-0.581048	6	10	9	5	4	4	GGGAGGTGACTGGGTCCTTGGCCATGGGGTTGGGACCTGGGGG
chr1	974232	974276	+	HG4_1218	64	Level1	ENSG00000188157	AGRN	protein_coding	45	0.00256818	-0.496886	4	4	9	8	13	3	GGGGAGAGAGAAGGGGAACCAGAAGGGAAGTGAAAGGGCCAGGGG
chr1	975180	975210	+	HG4_1222	123	Level2	ENSG00000188157	AGRN	protein_coding	31	0.0391	-0.540833	5	5	6	2	7	1	GGGGGCCGGGGGATGCCCAGGGAGGAGGGGG
chr1	975216	975246	+	HG4_1223	51	Level3	ENSG00000188157	AGRN	protein_coding	31	6.66667e-05	-0.709233	3	3	3	7	6	6	GGGTGCCCCAGGGATCCCAGGGAGCGATGGG
chr1	975258	975294	+	HG4_1224	73	Level3	ENSG00000188157	AGRN	protein_coding	37	0.000472222	-0.977778	9	5	5	6	1	3	GGGCACAGGCCTGCCGCGGGTGGGGGGCTGGCCAGGG
chr1	975342	975370	+	HG4_1225	63	Level3	ENSG00000188157	AGRN	protein_coding	29	0.00164286	-0.661429	6	4	4	2	7	1	GGGAAGCTGGGGAAGAGTTGGGGAGAGGG
chr1	975446	975485	-	HG4_1226	55	Level4	ENSG00000188157	AGRN	protein_coding	40	0	-1.07505	7	4	11	5	2	7	GGGGCCTGAGAGCCCCACCGGGACGGGGTGTGAGGCCAGG
chr1	975500	975524	+	HG4_1227	59	Level4	ENSG00000188157	AGRN	protein_coding	25	0.000208333	-0.477667	3	3	3	4	8	1	GGGACCTGGGTGCGACCCGGGCGGG
chr1	975570	975607	+	HG4_1228	61	Level3	ENSG00000188157	AGRN	protein_coding	38	5.40541e-05	-0.927946	4	10	10	7	0	3	GGGGCTCCCCCGGCTCCATGGGGTGAATCGGTGAGGGG
chr1	975834	975874	+	HG4_1229	71	Level5	ENSG00000188157	AGRN	protein_coding	41	0.0001	-0.902825	4	11	4	5	6	7	GGGGCTGGCGGGAATCCTCGGCGGGCGGGGTCTGCGAGGGG
chr1	976016	976041	-	HG4_1230	57	Level5	ENSG00000188157	AGRN	protein_coding	26	0.00012	-0.44008	3	3	3	11	2	1	GGGCGGGTAGGGGAGAAAGCTCAGGG
chr1	976094	976110	+	HG4_1231	52	Level5	ENSG00000188157	AGRN	protein_coding	17	0.506187	1.2245	4	3	3	0	2	2	GGAGGGGCCGGGCCGGG
chr1	976251	976275	+	HG4_1232	61	Level6	ENSG00000188157	AGRN	protein_coding	25	0.516792	2.37813	8	4	4	1	3	1	GGGCCGTGCGGTGAGCGGGGCGGGG
chr1	976285	976303	+	HG4_1233	113	Level6	ENSG00000188157	AGRN	protein_coding	19	0.0218889	-0.451333	4	4	4	1	1	1	GGGGCGGGGAGGGGCGGGG
chr1	976314	976340	+	HG4_1234	60	Level6	ENSG00000188157	AGRN	protein_coding	27	0.00388462	-0.194577	4	9	4	1	1	4	GGAGCGAGGCTGGGAGGGGCTTCGGGG
chr1	976346	976366	+	HG4_1235	110	Level5	ENSG00000188157	AGRN	protein_coding	21	0.00695	-0.85545	4	4	4	1	3	1	GGGGCGGGGGCAGGGGCGGGG
chr1	976373	976396	+	HG4_1236	78	Level5	ENSG00000188157	AGRN	protein_coding	24	0.00247826	-0.580739	4	4	4	1	1	6	GGGGAGGAGCGGGGCTGGGAGGGG
chr1	976400	976432	+	HG4_1237	133	Level5	ENSG00000188157	AGRN	protein_coding	33	0.00034375	-1.18362	6	9	9	1	1	0	GGGGGGCGGAGCGGGGCGGGAGCGGGGGCGGGG
chr1	976438	976471	+	HG4_1238	92	Level4	ENSG00000188157	AGRN	protein_coding	34	0.000787879	-0.778879	4	4	4	6	6	6	GGGGCCCGGCGGGGAGGAGCGGGGCTGGGAGGGG
chr1	976475	976511	+	HG4_1239	130	Level3	ENSG00000188157	AGRN	protein_coding	37	0.00725	-0.572639	6	9	10	1	1	1	GGGGGGCGGAGCGGGGCGGGAGCGGGGCGGGAGCGGG
chr1	976541	976581	-	HG4_1240	59	Level4	ENSG00000188157	AGRN	protein_coding	41	0.679375	2.28153	4	11	4	1	6	4	GGTCACGTTGGAGCAGGGGTCCCGCGAGCCTGCGGGCGGGG
chr1	976628	976664	-	HG4_1241	56	Level4	ENSG00000188157	AGRN	protein_coding	37	0.444889	1.64833	9	4	6	4	4	6	GGGGCGCCACGGCAGGTCGCGGGGCACAGGCACGAGG
chr1	976840	976878	-	HG4_1242	78	Level3	ENSG00000188157	AGRN	protein_coding	39	0.375211	1.18008	7	5	8	4	3	6	GGAGGGCGCCCTGACAGGGGTCTGGGGGTCGAGGGCAGG
chr1	977122	977159	+	HG4_1243	82	Level4	ENSG00000188157	AGRN	protein_coding	38	0.00997297	-0.556703	9	6	5	1	7	1	GGGTCGAGGTGGGCGGCTCCCCCGGGGGAGGGCTCCGG
chr1	977169	977206	+	HG4_1244	82	Level4	ENSG00000188157	AGRN	protein_coding	38	0.00775676	-0.677432	9	6	5	1	7	1	GGGTCGAGGTGGGCGGCTCCCCCGGGGGAGGGCTGCGG
chr1	977216	977247	+	HG4_1245	50	Level4	ENSG00000188157	AGRN	protein_coding	32	0.0275806	-0.736935	3	3	3	7	12	1	GGGTCGAGGTGGGCGGCTCCCCTCTGGGAGGG
chr1	977234	977267	-	HG4_1246	55	Level5	ENSG00000188157	AGRN	protein_coding	34	0.0362121	-0.442273	4	5	4	10	4	2	GGGAGCAGGGGAGCAGGCGGCCCTCCCAGAGGGG
chr1	977554	977580	+	HG4_1247	72	Level4	ENSG00000188157	AGRN	protein_coding	27	0.0139231	-0.168885	4	10	4	1	1	1	GGGGTGGAGGCCAGGCGGGGTGGGCTG
chr1	977640	977682	+	HG4_1248	54	Level4	ENSG00000188157	AGRN	protein_coding	43	0.0442143	-0.747929	4	9	11	4	2	9	GGGGTCCTGGGAGTGGGCCGGTCCCTCTGGGAAGGCTCTGGGG
chr1	977721	977744	+	HG4_1249	63	Level4	ENSG00000188157	AGRN	protein_coding	24	0.001	-0.768826	4	4	8	2	1	1	GGGGCTGGTGAGGCAGAGGCGGGG
chr1	977758	977788	-	HG4_1250	51	Level4	ENSG00000188157	AGRN	protein_coding	31	0.0903	-0.132767	3	3	3	4	14	1	GGGAGGGCGTGGCTGAGGTCAGGGACCAGGG
chr1	978105	978136	-	HG4_1251	50	Level3	ENSG00000188157	AGRN	protein_coding	32	0.679226	1.09558	3	3	3	8	4	8	GGGCAGACCTCGGGCTGCGGGCTCCTGGAGGG
chr1	978253	978273	-	HG4_1252	64	Level1	ENSG00000188157	AGRN	protein_coding	21	0.00015	-0.43955	3	3	3	1	8	0	GGGGGGCTCTCTGTGGGTGGG
chr1	978292	978335	+	HG4_1253	67	Level1	ENSG00000188157	AGRN	protein_coding	44	0.0465116	-0.141186	4	4	10	13	3	6	GGGGATGCTGGTGGTCAGGGGTCAGTGGCCTGGGCAGGCTGGGG
chr1	978548	978591	+	HG4_1254	91	Level2	ENSG00000188157	AGRN	protein_coding	44	0.0272093	-0.130442	6	5	5	2	16	0	GTGGGGCTGGGGGCTTTGCCTGCAGCGGAGGGGGGGCTTGTGGG
chr1	978601	978634	-	HG4_1255	76	Level2	ENSG00000188157	AGRN	protein_coding	34	0.483273	1.00567	4	8	4	9	3	2	GGGGACGGGGCCTGGTCTGGGAAGGACACAGGGG
chr1	978844	978875	+	HG4_1256	88	Level4	ENSG00000188157	AGRN	protein_coding	32	0.0977419	-0.185323	6	9	5	3	1	2	GGCGGGTGAGGGGTCTGGTGGGGGTCGGGGAG
chr1	979128	979145	+	HG4_1257	69	Level4	ENSG00000188157	AGRN	protein_coding	18	0.00582353	-0.496882	3	3	3	2	1	3	GGGCCGGGCGGGCCAGGG
chr1	979265	979294	-	HG4_1258	80	Level4	ENSG00000188157	AGRN	protein_coding	30	0.495793	1.02197	4	4	6	10	0	2	GGGGCCGGGCGGGGGGTGCTCACACCGGGG
chr1	979375	979415	+	HG4_1259	66	Level2	ENSG00000188157	AGRN	protein_coding	41	0.5788	1.56472	5	8	7	3	11	2	GGAGGCCCGGGCAGGGCCGTGCGAGCAGGGTAGGCCGGGGG
chr1	979655	979681	+	HG4_1260	71	Level3	ENSG00000188157	AGRN	protein_coding	27	0.00642308	-0.515808	9	6	4	1	1	2	GGCTCTCGGCGGGCGGCGGGGACGGGG
chr1	979837	979868	+	HG4_1261	65	Level4	ENSG00000188157	AGRN	protein_coding	32	0.00109677	-0.910226	4	8	4	5	1	1	GGGGTCTCAGGCACAGGCGGGGCGGCGTCTGG
chr1	980412	980437	+	HG4_1262	57	Level2	ENSG00000188157	AGRN	protein_coding	26	0.02208	-0.33552	3	3	3	7	4	3	GGGCTCCTCTGGGAGCTGGGATCGGG
chr1	980457	980494	+	HG4_1263	68	Level4	ENSG00000188157	AGRN	protein_coding	38	0.00743243	-0.217054	5	5	7	2	9	4	GGGGGTAGGTGGAGGCAGACTGGCTGGGTCCAGGGTGG
chr1	980542	980575	-	HG4_1264	77	Level4	ENSG00000188157	AGRN	protein_coding	34	0.00242424	-0.0115455	10	6	5	1	2	5	GGGGGCCACAGGCGGCAGCGGGGCGAAGGTGGGG
chr1	980956	981005	-	HG4_1265	55	Level4	ENSG00000188157	AGRN	protein_coding	50	0.0762245	-0.111837	5	7	8	19	3	3	GTGGGTCAGGCCAGGGCCTGGGCAGGTGAGGAGAAGCACAGTGATGGGGG
chr1	981014	981040	+	HG4_1266	71	Level4	ENSG00000188157	AGRN	protein_coding	27	0.00207692	-0.129346	4	6	9	0	2	2	GGGGGCTGGGCAGAGCCAGGGTTGGGG
chr1	981095	981138	-	HG4_1267	53	Level4	ENSG00000188157	AGRN	protein_coding	44	0.434256	1.64509	4	4	4	6	18	4	GGCGCCTTGGGGATCACAGCTGCAGGCTTTGGGGAAAATCGGGG
chr1	981281	981304	+	HG4_1268	106	Level4	ENSG00000188157	AGRN	protein_coding	24	0.0122609	-0.197565	4	4	4	6	1	1	GGGGCTTCATGGGGTGGGGTGGGG
chr1	981473	981500	+	HG4_1269	85	Level4	ENSG00000188157	AGRN	protein_coding	28	0.0788519	-0.381593	4	8	4	3	2	3	GGGGTGTGGGATGTGAAGGGGAGTGGGG
chr1	981705	981754	-	HG4_1270	109	Level2	ENSG00000188157	AGRN	protein_coding	50	0.00820408	-0.569469	8	7	9	1	12	7	GGGGGGACCGGTTGGGACAGGGTCAGGTGGCTCAGGGCGGGTGGGGCTGG
chr1	981857	981881	-	HG4_1271	105	Level4	ENSG00000188157	AGRN	protein_coding	25	0.00654167	-0.291167	7	5	5	0	2	1	GGGGGAGGGCGCCGGGGGGGGCCGG
chr1	981915	981958	-	HG4_1272	52	Level4	ENSG00000188157	AGRN	protein_coding	44	0.0433953	0.043186	4	10	9	4	2	11	GGGGACGCTGGCAGTGGTCCGAGGTCGTGATGAGGGCGGAGGGG
chr1	981990	982019	-	HG4_1273	81	Level4	ENSG00000188157	AGRN	protein_coding	30	0.0601724	0.00879311	5	5	7	4	1	1	GGCTGGGTGCAGGGGAGGGTGCCGTGGGGG
chr1	982100	982142	+	HG4_1274	93	Level3	ENSG00000188157	AGRN	protein_coding	43	0.458667	0.848762	5	5	10	7	6	4	GGGGGTGGCTCTGGGGGTGAGCAGGGATCAAGGACTTGGGGTG
chr1	982547	982589	-	HG4_1275	52	Level1	ENSG00000188157	AGRN	protein_coding	43	0.26219	0.481238	8	4	4	2	10	5	GGTCATGAGGTTAGTGGGGACCCCAGGGTGGGGCTGGTGTCGG
chr1	982852	982888	-	HG4_1276	77	Level2	ENSG00000188157	AGRN	protein_coding	37	0.000472222	-0.535056	5	10	5	5	2	0	GGGTATCTGGGGAGGAAGGCCAGTGGGTAGGTGGGGG
chr1	983095	983123	+	HG4_1277	65	Level2	ENSG00000188157	AGRN	protein_coding	29	0.0416786	-0.845143	5	8	4	0	1	7	GGGAGGCAATGGGTGGGGGATGCCTGGGG
chr1	983310	983343	-	HG4_1278	92	Level3	ENSG00000188157	AGRN	protein_coding	34	0.00145455	-0.461152	4	4	4	13	2	3	GGGGTGAGGGGCAGGGGCATGGGCAGAGGAGGGG
chr1	983351	983380	-	HG4_1279	52	Level3	ENSG00000188157	AGRN	protein_coding	30	6.89655e-05	-0.849	3	3	3	4	6	8	GGGAGCTGTTAGGGTTTCCTGGGAGCAGGG
chr1	983494	983531	-	HG4_1280	75	Level4	ENSG00000188157	AGRN	protein_coding	38	0.0423243	0.484676	4	4	4	5	3	7	GGGCTGGCTTGTGTGACTGGGGTGCGGGGCCCGAGGGG
chr1	983552	983576	-	HG4_1281	58	Level4	ENSG00000188157	AGRN	protein_coding	25	0.0364583	0.228708	4	4	4	1	7	0	GGTGGGGGGCCGACGTGTGGTGGGG
chr1	983581	983618	-	HG4_1282	118	Level4	ENSG00000188157	AGRN	protein_coding	38	0.00718919	0.00616217	5	10	5	2	9	2	GGGGGCCGGGGGCCGACGTCCGGGCACACGGCTGGGGG
chr1	983663	983694	+	HG4_1283	62	Level3	ENSG00000188157	AGRN	protein_coding	32	0.452968	1.51897	4	7	8	8	0	1	GGGGACCTGCCAGGACTGGGCATTGGGCGGGG
chr1	983771	983806	+	HG4_1284	102	Level2	ENSG00000188157	AGRN	protein_coding	36	0.00265714	-0.815286	6	10	5	1	1	8	GCGGGGAGGCAGCAGGGTGGGGGCAAGGATTGGGGG
chr1	983838	983864	+	HG4_1285	60	Level2	ENSG00000188157	AGRN	protein_coding	27	0.00142308	-1.01846	4	4	9	2	3	1	GGGGCAGGAGCCCGGATTAAGGCGGGG
chr1	984173	984200	+	HG4_1286	60	Level1	ENSG00000188157	AGRN	protein_coding	28	0.00855556	-0.474556	4	4	10	0	5	1	GGGGGCGGTTTCAGGGATAAAAGTGGGG
chr1	984256	984299	-	HG4_1287	50	Level3	ENSG00000188157	AGRN	protein_coding	44	0.587535	1.81777	4	6	11	4	13	2	GGGGAAGGCCAGGAAGGAGCGGCCCTCGAAGGCCGGCACAGGGG
chr1	984446	984466	+	HG4_1288	110	Level1	ENSG00000188157	AGRN	protein_coding	21	0.0007	-0.9561	4	4	4	1	2	2	GGGGAGGGGACGGGGCCGGGG
chr1	984469	984488	+	HG4_1289	51	Level1	ENSG00000188157	AGRN	protein_coding	20	0.164105	-0.250316	7	3	3	1	1	2	GCTCAGGTGGGCGGGGAGGG
chr1	984493	984542	+	HG4_1290	152	Level1	ENSG00000188157	AGRN	protein_coding	50	0.000673469	-1.1682	8	7	8	1	16	1	GGCGGGGGAGGGGGGGCCGGGGCAGCTCAGGTGGGTGGGGTGGGGACGGG
chr1	984546	984578	+	HG4_1291	94	Level1	ENSG00000188157	AGRN	protein_coding	33	0.0039375	-0.781031	4	4	4	14	1	2	GGGGCAGCTCAGGTAGGCGGGGTGGGGACGGGG
chr1	984858	984882	-	HG4_1292	59	Level4	ENSG00000188157	AGRN	protein_coding	25	0.0230417	-0.898083	3	3	3	3	2	8	GGGACCCCAAAGGGCCGGGGTCGGG
chr1	984910	984933	-	HG4_1293	60	Level4	ENSG00000188157	AGRN	protein_coding	24	0.186174	-0.855739	3	3	3	4	3	5	GGGACACCGGGTCAGGGCTCAGGG
chr1	984938	984985	+	HG4_1294	60	Level4	ENSG00000188157	AGRN	protein_coding	48	0.451787	1.08764	5	9	9	2	13	5	GGTGGCAGGGCGCTGGAGCGGACCTTCGTGGGCGCCGGCCTGAGGGGG
chr1	985040	985079	+	HG4_1295	54	Level4	ENSG00000188157	AGRN	protein_coding	40	0.390026	1.40674	4	8	9	11	3	1	GGGGCTGCCACCCGAGGCTCTGGCGTGGGCGAGTGCGGGG
chr1	985084	985119	-	HG4_1296	73	Level4	ENSG00000188157	AGRN	protein_coding	36	0.746514	2.52569	4	7	4	2	2	13	GGGGCCCCGCCATGGCAGGGGTTGGGCAGGCAGGGG
chr1	985184	985216	+	HG4_1297	82	Level4	ENSG00000188157	AGRN	protein_coding	33	0.034375	-0.335906	4	4	11	2	1	7	GGGGCCGGGGCGGGTGGGAGTGGGACCCCGGGG
chr1	985308	985344	-	HG4_1298	55	Level4	ENSG00000188157	AGRN	protein_coding	37	0.673444	2.73667	4	7	4	2	2	10	GGGCGCCGCCCCATGGCAGGGGTTGGGCTGGCAGGGG
chr1	985421	985455	+	HG4_1299	151	Level1	ENSG00000188157	AGRN	protein_coding	35	0.0383235	-0.615647	9	11	6	1	2	0	GGGGGCGTGGGGCTCTCGGGGCAGGGGGGGGGGGG
chr1	985708	985741	+	HG4_1301	89	Level3	ENSG00000188157	AGRN	protein_coding	34	0.252939	0.653152	7	10	5	1	2	2	GGGTCGGTGGGGCAGGAGCAGGGGGAAGGGCCGG
chr1	985995	986025	+	HG4_1302	77	Level4	ENSG00000188157	AGRN	protein_coding	31	0.0180333	-0.493533	5	4	4	3	9	2	GGAGGCCTGGGGCACTGGCCCGGGGCCGGGG
chr1	986255	986288	-	HG4_1303	52	Level2	ENSG00000188157	AGRN	protein_coding	34	0.000969697	-0.112	11	4	4	1	9	1	GGGGCGGGGCTGCCGCCCGAGGAGGAAGAGCAGG
chr1	986542	986557	+	HG4_1305	72	Level1	ENSG00000188157	AGRN	protein_coding	16	0.0252	-0.283067	3	3	3	1	1	2	GGGCGGGTGGGGCGGG
chr1	986573	986599	+	HG4_1306	56	Level1	ENSG00000188157	AGRN	protein_coding	27	0.00476923	-0.454154	3	3	3	4	10	1	GGGCCCTGGGTCTGCACCGTGGGTGGG
chr1	986757	986796	+	HG4_1307	85	Level3	ENSG00000188157	AGRN	protein_coding	40	0.00048718	-0.86459	4	4	4	1	18	5	GGGGCGGGGCGTCCCAGCAGGGCCTCCGGGGCGGGCGGGG
chr1	986814	986839	-	HG4_1308	57	Level3	ENSG00000188157	AGRN	protein_coding	26	0.1572	-0.186	3	3	3	3	2	9	GGGAGACCTGCAGGGCAGGGTGAGGG
chr1	986910	986937	-	HG4_1309	68	Level2	ENSG00000188157	AGRN	protein_coding	28	0.467889	1.41296	4	5	9	2	3	1	GGGGTGGCCTGAGGCCCGGGTGCAGGGG
chr1	987034	987064	+	HG4_1310	81	Level3	ENSG00000188157	AGRN	protein_coding	31	0.0687333	-0.447333	9	5	5	2	1	2	GGCACAGGGCAGGGGGCGGAGGCCGGATGGG
chr1	987065	987088	-	HG4_1311	60	Level3	ENSG00000188157	AGRN	protein_coding	24	0.0633913	-0.398478	3	3	3	4	7	1	GGGTGGGGCCTCGTGGGCTCCGGG
chr1	987241	987284	+	HG4_1312	52	Level2	ENSG00000188157	AGRN	protein_coding	44	0.00327907	-0.285349	4	10	9	1	15	1	GGGGCGGGACACCGGACCCCCACACCAGGAGGGCCCAGGAGGGG
chr1	987414	987435	-	HG4_1313	63	Level1	ENSG00000188157	AGRN	protein_coding	22	0	-0.83019	3	3	3	0	3	7	GGGAGTGAGAGGGAGCGGGGGG
chr1	987567	987610	-	HG4_1314	67	Level1	ENSG00000188157	AGRN	protein_coding	44	0.00393023	-0.144953	4	10	4	1	13	8	GGGGTTGGCTGTGGGGCGACCCTCGGCCTGTGCCCTGGGAGGGG
chr1	988793	988821	-	HG4_1315	63	Level2	ENSG00000188157	AGRN	protein_coding	29	0.374143	0.816964	4	4	7	6	2	1	GGAGGCGGGTGAGCAGGGGACAGGCGGGG
chr1	988903	988931	-	HG4_1316	54	Level2	ENSG00000188157	AGRN	protein_coding	29	0.000357143	-0.269714	3	3	3	7	9	1	GGGCGGGAGGACAGATGGGCCAGCCAGGG
chr1	988961	988988	-	HG4_1317	55	Level2	ENSG00000188157	AGRN	protein_coding	28	0.000555556	-0.470407	3	3	3	9	6	1	GGGAGGGAGAAGAGGGATGGAGACAGGG
chr1	989057	989087	-	HG4_1318	91	Level2	ENSG00000188157	AGRN	protein_coding	31	0.000633333	-0.7918	9	6	5	1	1	1	GGACAGGGTGGGGGAGGCGGGAGGACAAGGG
chr1	989796	989825	-	HG4_1319	52	Level4	ENSG00000188157	AGRN	protein_coding	30	0.14269	0.27569	3	3	3	11	1	6	GGGTGTGCAGGGAGGGGGAGACCATCAGGG
chr1	989866	989897	-	HG4_1320	51	Level3	ENSG00000188157	AGRN	protein_coding	32	0.747516	3.38842	4	8	4	5	1	6	GGCGCCCAGCGGGGAGGAGCCGGTCACAGGGG
chr1	989999	990015	-	HG4_1321	70	Level4	ENSG00000188157	AGRN	protein_coding	17	0.001625	-0.2295	3	3	3	0	4	1	GGGTGGGCGCTGGGGGG
chr1	990092	990120	+	HG4_1322	54	Level4	ENSG00000188157	AGRN	protein_coding	29	0.00339286	-0.873607	3	3	3	2	4	11	GGGCCGGGAGGCGGGTGCCCAGGTGTGGG
chr1	990349	990384	-	HG4_1323	71	Level2	ENSG00000188157	AGRN	protein_coding	36	0.273229	0.925743	4	4	4	1	17	1	GGGCGCGGGGCTCTGGTGCCAGCTCATGGGGTGGGG
chr1	990626	990671	-	HG4_1324	65	Level4	ENSG00000188157	AGRN	protein_coding	46	0.000777778	-0.540933	4	4	4	7	12	4	GGTGATTCAGGAGCCGGGGCTGCTTCCCGGCGGGGACACCGTGGGG
chr1	990738	990772	-	HG4_1325	55	Level2	ENSG00000188157	AGRN	protein_coding	35	0.0205294	-0.377118	5	4	7	6	6	3	GGGGCTTGGAAAGGCCCTGTGGGGTCACCCGGAGG
chr1	990952	990978	-	HG4_1326	56	Level2	ENSG00000188157	AGRN	protein_coding	27	0.000961538	-0.215731	3	3	3	8	2	5	GGGTGGCTGGGCAGGGCCAGCTGAGGG
chr1	991735	991769	+	HG4_1329	52	Level3	ENSG00000188157	AGRN	protein_coding	35	0.0103235	-0.104412	5	5	5	9	1	5	GGGGGTGTGTGTGTGTGGGTGCGGGTACGTGTGGG
chr1	991801	991825	+	HG4_1330	59	Level3	ENSG00000188157	AGRN	protein_coding	25	0.0005	-0.454583	3	3	3	3	7	3	GGGTGCGGGTACGTGTGGGTGCGGG
chr1	992207	992247	+	HG4_1331	82	Level1	ENSG00000188157	AGRN	protein_coding	41	0.015075	0.140975	7	5	10	3	6	0	GGAAGGGTCTGGGGGGAGCCAGGGTGCGTGGGGCTGTTGGG
chr1	993599	993627	+	HG4_1333	57	Level3	ENSG00000217801	RP11-465B22.3	pseudogene	29	0.0151786	0.151536	9	4	4	4	3	1	GGTGTCAGGCACTGGGGGTCGGGGAGGAG
chr1	993668	993683	+	HG4_1334	72	Level3	ENSG00000217801	RP11-465B22.3	pseudogene	16	6.66667e-05	-0.722267	3	3	3	0	3	1	GGGGGGCCAGGGTGGG
chr1	993755	993787	+	HG4_1335	78	Level3	ENSG00000217801	RP11-465B22.3	pseudogene	33	0.00321875	-0.28175	5	7	5	1	3	3	GGGGGAGGGCAGGTGAGGAGGCCAGAGGCGGGG
chr1	993953	993986	+	HG4_1336	80	Level4	ENSG00000217801	RP11-465B22.3	pseudogene	34	0.00166667	-0.281303	7	5	11	1	3	2	GGGGCTGCGTGGGCCTGGGGAAGAGAGCTGGGGG
chr1	994098	994135	+	HG4_1337	121	Level4	ENSG00000217801	RP11-465B22.3	pseudogene	38	0.014973	-0.438459	7	7	7	4	3	4	GGGAGGGATTTGGGGGAGAATGGGCGGGTCGAGGGGGG
chr1	994229	994263	+	HG4_1338	91	Level4	ENSG00000217801	RP11-465B22.3	pseudogene	35	0.00323529	-0.317176	4	4	4	5	10	4	GGGGAAGCTGGGGTTCCCTGAGTGGGGTCCAGGGG
chr1	994372	994397	+	HG4_1339	52	Level5	ENSG00000217801	RP11-465B22.3	pseudogene	26	0.00408	-0.36088	5	9	4	1	1	1	GGAGGAGGACCTCGGAGGGGAGGAGG
chr1	994505	994551	+	HG4_1340	73	Level5	ENSG00000217801	RP11-465B22.3	pseudogene	47	0.000413043	-0.791261	5	9	11	3	9	4	GGGGGTGAGGAGGAGGGAAGCCGCGCGGGCGGAGAGGCGCTGGTGGG
chr1	994570	994603	+	HG4_1341	50	Level5	ENSG00000217801	RP11-465B22.3	pseudogene	34	0.001	-0.813091	9	4	4	1	7	5	GGGTCTGAGAGGCGAAGCCCAGGGGAGCCCGGGG
chr1	994698	994722	+	HG4_1342	59	Level5	ENSG00000217801	RP11-465B22.3	pseudogene	25	0.00025	-1.30729	3	3	3	3	3	7	GGGCCTGGGGCTGGGACCTACAGGG
chr1	994764	994803	-	HG4_1343	139	Level5	ENSG00000217801	RP11-465B22.3	pseudogene	40	0.00917949	-0.435692	7	6	6	1	11	1	GGGGCCGGAGGGGGGCGCTCCAGGCTGGGGGGCGGGGCGG
chr1	994878	994913	-	HG4_1344	66	Level5	ENSG00000217801	RP11-465B22.3	pseudogene	36	0.00111429	-0.6552	5	5	11	2	2	6	GGGGGTCCCGCGGGCAGCCGGGTCGCGGGTCGCGGG
chr1	995007	995050	+	HG4_1345	121	Level6	ENSG00000217801	RP11-465B22.3	pseudogene	44	0.0769767	-0.369884	6	10	9	3	3	3	GGGGGGCGTGGCCTCGGGGCGTGGCCCGGGGCGTGGCATCGGGG
chr1	995288	995332	-	HG4_1346	73	Level5	ENSG00000217801	RP11-465B22.3	pseudogene	45	0.00193182	-0.175386	10	5	6	11	1	5	GGCAGGGCCTGCGGGTGGAGGGGGGCAGGCGTCCAGGACCCCGGG
chr1	995805	995840	+	HG4_1347	99	Level3	ENSG00000217801	RP11-465B22.3	pseudogene	36	0.00437143	-0.314114	7	5	5	8	3	2	GGCAGGGAGCGCCGAGGGGGGCCGGGGGCAGGGCGG
chr1	995857	995891	+	HG4_1348	66	Level3	ENSG00000217801	RP11-465B22.3	pseudogene	35	0.0129118	-0.103265	10	5	5	5	1	4	GGGGAAGATGAAGAAGAGGGTGTGGGCCGCGGGGG
chr1	996070	996101	+	HG4_1349	50	Level4	ENSG00000217801	RP11-465B22.3	pseudogene	32	0.00164516	-0.133129	3	3	3	9	6	5	GGGCCCTGGCCAGGGCAAGGTGGGAAGCCGGG
chr1	996813	996847	+	HG4_1351	85	Level1	ENSG00000217801	RP11-465B22.3	pseudogene	35	0.0132353	0.0355588	6	9	7	2	0	6	GGTGGGCTGGAGCCGGGGATGGGGTCCCCAGGGGG
chr1	997713	997744	+	HG4_1357	50	Level3	ENSG00000217801	RP11-465B22.3	pseudogene	32	0.0405806	-0.262645	3	3	3	4	16	0	GGGCTCCGGGGCAGCCCTGACCTCATGGGGGG
chr1	997770	997802	+	HG4_1358	59	Level3	ENSG00000217801	RP11-465B22.3	pseudogene	33	0.00240625	-0.0559688	4	6	4	0	11	2	GGGGGGGCTGTTCACCAGGAAGGGGCAGGGCTG
chr1	997879	997921	-	HG4_1359	50	Level4	ENSG00000217801	RP11-465B22.3	pseudogene	43	0.00140476	-0.299452	4	7	4	6	2	10	GGGAGCCGTGCTCCGTGTCCGGGGCAGGTCAGGAAGCTCGGGG
chr1	997959	997992	-	HG4_1360	125	Level4	ENSG00000217801	RP11-465B22.3	pseudogene	34	0.000545455	-0.35997	11	5	5	1	5	2	GGGGGTCGGGGGGAGGAGGGGGTGGTGCACAGGG
chr1	998187	998231	+	HG4_1361	78	Level5	ENSG00000217801	RP11-465B22.3	pseudogene	45	0.00234091	-0.667091	7	11	10	1	3	8	GGCTGGGAGGGGTGGAGTGGACGGGGCTGCTGACAGCCTCGGGGG
chr1	998293	998323	-	HG4_1362	82	Level5	ENSG00000217801	RP11-465B22.3	pseudogene	31	0.000233333	-0.558533	4	9	4	1	5	4	GGGGCTGTGGGGTCCCAGGGACACAGAGGGG
chr1	998559	998606	+	HG4_1363	68	Level4	ENSG00000217801	RP11-465B22.3	pseudogene	48	0.520255	1.37264	5	6	9	17	1	2	GGGGGCTTCACGCTGTCCGTCAGGTGGGTGGGCCCTGGCTGGGCATGG
chr1	998668	998698	+	HG4_1364	50	Level4	ENSG00000217801	RP11-465B22.3	pseudogene	31	0.000666667	-0.579633	7	4	11	0	2	2	GGTGCGGGGGGCCGATGCCCTGGGAAGGTGG
chr1	998752	998784	+	HG4_1365	52	Level4	ENSG00000217801	RP11-465B22.3	pseudogene	33	0.003375	-0.312312	4	4	10	5	1	5	GAGGCCCTTGGGGAGGGCTCATTGAGTCAGGGG
chr1	998862	998893	+	HG4_1366	50	Level4	ENSG00000217801	RP11-465B22.3	pseudogene	32	0.446032	0.706387	7	4	4	0	5	8	GCCTGGGGGTGCAGCTGGGGAGTGCAGCGGGG
chr1	999199	999222	-	HG4_1367	70	Level4	ENSG00000217801	RP11-465B22.3	pseudogene	24	8.69565e-05	-0.499522	4	4	6	3	2	0	GGAGGGCAGGGATGGGGCCAGGGG
chr1	999317	999353	-	HG4_1368	53	Level5	ENSG00000217801	RP11-465B22.3	pseudogene	37	0.000416667	-0.317528	4	4	7	3	13	1	GGTGGCGGCCTGGTCCTCAGCAAGGAGGGGCCAGGGG
chr1	999361	999387	-	HG4_1369	51	Level5	ENSG00000217801	RP11-465B22.3	pseudogene	27	0	-0.834885	5	4	8	1	2	1	GGCAGGCGGGCGCTGCAGGGGCGGGCG
chr1	999781	999816	+	HG4_1370	90	Level6	ENSG00000217801	RP11-465B22.3	pseudogene	36	0.0732571	-0.109571	6	5	11	1	1	2	GGTGGGAGGGGGCGGCGAGCTGGGGCGGCCTCTGGG
chr1	999829	999856	-	HG4_1371	66	Level5	ENSG00000217801	RP11-465B22.3	pseudogene	28	0.000518519	-0.184407	8	4	5	3	3	1	GGGGTGGCGGTGAGGGGCCTGGCCAAGG
chr1	1000168	1000203	+	HG4_1372	87	Level3	ENSG00000217801	RP11-465B22.3	pseudogene	36	0.00317143	-0.623943	8	11	5	2	3	1	GCCCGGGGCAGGGTGGCCAGGTGCGGGGGTGCGGGG
chr1	1000223	1000251	+	HG4_1373	63	Level1	ENSG00000217801	RP11-465B22.3	pseudogene	29	0.0372857	-0.642964	5	4	7	1	3	5	GTGGGAGGGGTGTGGTGTGGTCTGCGGGG
chr1	1000257	1000291	+	HG4_1374	135	Level1	ENSG00000217801	RP11-465B22.3	pseudogene	35	0.000617647	-1.52676	6	7	6	3	3	4	GGGGGGTGTGGTGGGGTCTGCGGGGCCCTGGGGGG
chr1	1000883	1000916	+	HG4_1382	64	Level1	ENSG00000217801	RP11-465B22.3	pseudogene	34	0.0612424	0.0223939	4	4	10	2	5	1	GGGGCTGGGGCAAGTGCCCGATGGGAGCGCAGGG
chr1	1001877	1001916	+	HG4_1383	79	Level1	ENSG00000217801	RP11-465B22.3	pseudogene	40	0.00246154	-0.242641	7	5	9	2	10	0	GGACGGGCTGGGGGTGGCCATCTCGGGCTCTGGGAAGGGG
chr1	1002053	1002098	+	HG4_1384	87	Level4	ENSG00000217801	RP11-465B22.3	pseudogene	46	0.0322444	-0.475756	6	8	5	1	17	4	GGGCGGAGGCCAGGGCGTCACCCGTCGGGCCTGGGGGAGGTGGGGG
chr1	1002315	1002363	+	HG4_1385	101	Level5	ENSG00000217801	RP11-465B22.3	pseudogene	49	0.0401042	-0.161167	7	6	10	7	1	12	GGGTGGGTGTGTGCGGGAGGCGGGGCCTGGGCCCATTGCTCCTGGGGGG
chr1	1002378	1002399	+	HG4_1386	63	Level5	ENSG00000217801	RP11-465B22.3	pseudogene	22	0.000809524	-0.326333	3	3	3	7	1	2	GGGTCCCCAAGGGAGGGGTGGG
chr1	1002661	1002703	-	HG4_1387	57	Level5	ENSG00000217801	RP11-465B22.3	pseudogene	43	0.025119	-0.124071	4	11	11	12	0	1	GGGGCGGGCCCACGCGGGCTGTGCAGGTGCAGGTGCGGCGGGG
chr1	1002879	1002902	+	HG4_1388	60	Level5	ENSG00000217801	RP11-465B22.3	pseudogene	24	0.440043	0.714913	3	3	3	2	6	4	GGGCAGGGCCTCGCGGGCGCAGGG
chr1	1003010	1003035	+	HG4_1389	57	Level4	ENSG00000217801	RP11-465B22.3	pseudogene	26	0.81324	2.4982	3	3	3	9	3	2	GGGAGATGGAGCGGGGCCGGGTAGGG
chr1	1003052	1003070	-	HG4_1390	67	Level4	ENSG00000217801	RP11-465B22.3	pseudogene	19	0.00105556	-0.369889	3	3	3	4	2	1	GGGTGGGATGGGCACTGGG
chr1	1003434	1003459	-	HG4_1391	61	Level5	ENSG00000217801	RP11-465B22.3	pseudogene	26	0.0002	-0.53692	4	4	9	1	2	2	GGGGTTGGATGCAGGCAGGTGTGGGG
chr1	1003661	1003707	-	HG4_1392	58	Level2	ENSG00000217801	RP11-465B22.3	pseudogene	47	0.000304348	-0.84337	4	5	4	21	4	5	GGGGTCCATGGGGTCCTGGAGGACCCCCCCACACACACTGGGCGGGG
chr1	1003755	1003785	-	HG4_1393	81	Level5	ENSG00000217801	RP11-465B22.3	pseudogene	31	0.0003	-0.328033	5	5	9	1	4	0	GGGGAAGGGAAGAGGGAGCTGGGGGCGGGCG
chr1	1003818	1003846	-	HG4_1394	75	Level5	ENSG00000217801	RP11-465B22.3	pseudogene	29	0.00375	-0.150214	5	10	5	1	2	1	GGAGGAGGAGGAAGGAAATGGGGAGGGGG
chr1	1004158	1004205	+	HG4_1395	76	Level5	ENSG00000217801	RP11-465B22.3	pseudogene	48	0.152149	-0.263638	4	4	4	1	30	1	GGGGCGGGGCCACGCGGGCTGTGCAGGTGCAGGTGCGGCGGGGCGGGG
chr1	1004210	1004247	+	HG4_1396	68	Level5	ENSG00000217801	RP11-465B22.3	pseudogene	38	0.0157297	-0.16973	5	6	7	7	7	1	GCGGGACGACGAGGGCGGAGCCATCGGGTGGGCGGGGG
chr1	1004250	1004286	-	HG4_1397	106	Level4	ENSG00000217801	RP11-465B22.3	pseudogene	37	0.00377778	-0.10725	5	5	5	1	2	14	GGCGGCCTTTGACGAGAGTGGGGGGCGGGGGCGGGGG
chr1	1004504	1004531	-	HG4_1400	100	Level4	ENSG00000217801	RP11-465B22.3	pseudogene	28	0.000222222	-0.982074	4	4	4	1	10	1	GGGGCGGGGCTGCTGATGAGGGGCGGGG
chr1	1004548	1004570	-	HG4_1401	90	Level5	ENSG00000217801	RP11-465B22.3	pseudogene	23	0.000272727	-1.19323	4	6	4	0	4	1	GGGGAGGGGCTACGGATGGGGGG
chr1	1004741	1004773	+	HG4_1402	54	Level6	ENSG00000217801	RP11-465B22.3	pseudogene	33	0.006	-0.47175	4	4	4	1	6	3	GGGGCGTGGCCCTGCGGGGCGTGGCCTGTGCGG
chr1	1004780	1004819	-	HG4_1403	54	Level6	ENSG00000217801	RP11-465B22.3	pseudogene	40	0.000307692	-0.674692	11	4	4	5	3	8	GGCGGCTCGCGCTGGGGGGAGGGGCCGCCGGTCACCATGG
chr1	1004853	1004896	-	HG4_1404	89	Level5	ENSG00000217801	RP11-465B22.3	pseudogene	44	0.000139535	-0.910395	5	5	6	16	2	3	GGGGATGCCCGGGGAGCCGGGGGCTGCAACCCGATTAGCGGGGG
chr1	1004935	1004956	+	HG4_1405	63	Level5	ENSG00000217801	RP11-465B22.3	pseudogene	22	0.0104762	-0.753905	3	3	3	1	3	6	GGGAGGGACTGGGACGTGCGGG
chr1	1005556	1005576	+	HG4_1406	64	Level4	ENSG00000237330	RNF223	protein_coding	21	0.0084	-0.2823	3	3	3	4	4	1	GGGACCTGGGGCAAGGGTGGG
chr1	1005616	1005633	-	HG4_1407	69	Level4	ENSG00000237330	RNF223	protein_coding	18	0.000764706	-0.372941	3	3	3	3	2	1	GGGTGGGGAGGGCTCGGG
chr1	1005672	1005693	+	HG4_1408	63	Level4	ENSG00000237330	RNF223	protein_coding	22	0.138667	0.420857	3	3	3	4	4	2	GGGCTCTGGGGTCAGGGATGGG
chr1	1005771	1005801	+	HG4_1409	66	Level5	ENSG00000237330	RNF223	protein_coding	31	0.121467	-0.0225667	4	10	6	5	0	2	GGGGCTGATGACAGACGGGGTAGGGCTGGGG
chr1	1006094	1006139	-	HG4_1410	78	Level3	ENSG00000237330	RNF223	protein_coding	46	0.001	-0.757156	5	11	11	4	3	4	GGGAGAGGCCCAGGACACTTGGGGCAGGGCAGGCTGGACCAGGGGG
chr1	1007123	1007150	-	HG4_1412	55	Level4	ENSG00000237330	RNF223	protein_coding	28	0.00540741	-0.816704	3	3	3	5	0	11	GGGCGTCCCCCACTGGGGGGCCCAAGGG
chr1	1007140	1007187	+	HG4_1413	69	Level4	ENSG00000237330	RNF223	protein_coding	48	0.0694681	-0.255766	5	9	6	9	3	7	GGGGGACGCCCCATGGAGCTGGGCGAGGGCGGCTGACCTGGGCAGAGG
chr1	1007220	1007269	+	HG4_1414	130	Level4	ENSG00000237330	RNF223	protein_coding	50	0.136429	0.224143	6	11	6	13	3	3	GGGGGGAGGCGGCTGTGCTGGTGGCCGGGGGCCGGGGGGGCAGGGGCAGG
chr1	1007410	1007439	+	HG4_1415	83	Level5	ENSG00000237330	RNF223	protein_coding	30	0.105931	0.216552	5	10	5	2	1	1	GGGGGCAGGGTCCCGGGCGGGCGCGGGCGG
chr1	1007608	1007653	+	HG4_1416	73	Level5	ENSG00000237330	RNF223	protein_coding	46	0.678933	2.47022	5	6	9	4	6	6	GGGGGCTCCGGCGGGCGGCACGGCCGTGGGCTGCCTGCAGAAGGGG
chr1	1007828	1007866	+	HG4_1417	86	Level3	ENSG00000237330	RNF223	protein_coding	39	0.553158	0.931711	4	4	4	5	4	14	GGGGTGCCAGGGGACCTGGGGCTGCCGGCCGAGCTGGGG
chr1	1007993	1008037	-	HG4_1418	62	Level2	ENSG00000237330	RNF223	protein_coding	45	6.81818e-05	-0.425455	4	7	4	18	1	7	GGGGCGAGAGAGGGGAGGGAGAGATAAAACACCACCAGAAAGGGG
chr1	1008096	1008143	-	HG4_1419	58	Level2	ENSG00000237330	RNF223	protein_coding	48	0.00312766	-0.372809	4	4	7	14	14	1	GGGGTGGAGAGGACAGGATTGCACGTGGGGCAGAATGACCTCCAGGGG
chr1	1008255	1008284	-	HG4_1420	52	Level2	ENSG00000237330	RNF223	protein_coding	30	0.000793103	-0.679414	3	3	3	3	10	5	GGGCAGCAGGGCCAGCCAGGTGGGGCAGGG
chr1	1008594	1008633	+	HG4_1421	95	Level4	ENSG00000237330	RNF223	protein_coding	40	0.00374359	-0.789462	5	8	8	5	0	9	GGGGGTCTCTGGGTCTGGGGACCGGGCTGAGCCCCGGGGG
chr1	1008647	1008671	+	HG4_1422	71	Level4	ENSG00000237330	RNF223	protein_coding	25	0	-1.06675	5	8	4	0	2	2	GGGAGGGCCCAGGCAGGGGCAGGGG
chr1	1008907	1008956	+	HG4_1423	55	Level4	ENSG00000237330	RNF223	protein_coding	50	0.000244898	-0.871735	7	5	8	5	16	4	GGGACGGACACTGGGGGATGCTGCTCTGCCCCTGGGCATGGCTCAGGTGG
chr1	1008977	1009002	-	HG4_1424	74	Level4	ENSG00000237330	RNF223	protein_coding	26	0	-0.73852	11	5	4	0	1	1	GGGGAGGGGCGGGAGGTGGAGCAGGG
chr1	1009034	1009063	+	HG4_1425	52	Level5	ENSG00000237330	RNF223	protein_coding	30	0.0120345	-0.223034	3	3	3	11	4	3	GGGTCCCACCTGGAGGGAAGTGGGCAAGGG
chr1	1009118	1009155	-	HG4_1426	88	Level5	ENSG00000237330	RNF223	protein_coding	38	0.00262162	-0.470946	4	4	4	20	1	1	GGGGTGGGGCGGGGCAGTGCCAGGAGTCACTTCTGGGG
chr1	1009321	1009345	-	HG4_1427	76	Level6	ENSG00000237330	RNF223	protein_coding	25	0.000125	-0.673875	4	4	4	1	1	7	GGGGCACCATCGTGGAGGGGTGGGG
chr1	1009398	1009428	+	HG4_1428	69	Level6	ENSG00000237330	RNF223	protein_coding	31	0.0108333	-0.185067	5	5	5	2	3	3	GGTGGCCGGGGGTCAGCGGGCCTGGGCGTGG
chr1	1009798	1009813	+	HG4_1429	72	Level5	ENSG00000237330	RNF223	protein_coding	16	0.0235333	-0.104867	3	3	3	2	1	1	GGGCAGGGAGGGAGGG
chr1	1009834	1009877	+	HG4_1430	50	Level5	ENSG00000237330	RNF223	protein_coding	44	0.0482791	-0.370605	4	10	8	14	2	2	GGGGTCAGCACAGCCGCTGCAGCCTGGGCAGGTCTGGGCTGGGG
chr1	1010007	1010041	-	HG4_1431	87	Level4	ENSG00000237330	RNF223	protein_coding	35	0.000852941	-0.379118	8	5	9	0	4	2	GGGCAGGCTGGGCATAGGTTGTGGGGGGCTCGGGG
chr1	1010091	1010108	-	HG4_1432	69	Level4	ENSG00000237330	RNF223	protein_coding	18	0.000176471	-0.160529	3	3	3	2	3	1	GGGTGGGTGTGGGCAGGG
chr1	1010426	1010466	+	HG4_1433	85	Level4	ENSG00000237330	RNF223	protein_coding	41	0.0007	-0.415975	5	11	7	4	2	1	GGGGGCTGAGGCTGGCAGGGCTGGGATGGAGGATGTGTGGG
chr1	1010497	1010527	-	HG4_1434	83	Level4	ENSG00000237330	RNF223	protein_coding	31	3.33333e-05	-1.68407	4	4	4	3	5	1	GGGCCCACAGCGGGGTGTGCGGGGGACGGGG
chr1	1010551	1010583	-	HG4_1435	51	Level4	ENSG00000237330	RNF223	protein_coding	33	3.125e-05	-1.32613	4	9	4	7	4	1	GAGGTGGGGAGCTGGCAGCTGGACAGCCTGGGG
chr1	1010650	1010681	-	HG4_1436	65	Level5	ENSG00000237330	RNF223	protein_coding	32	0.000419355	-1.03961	4	4	10	2	1	4	GGTCCGGCCCAGGCCTCATGGCGGGGATGGGG
chr1	1010704	1010731	+	HG4_1437	73	Level5	ENSG00000237330	RNF223	protein_coding	28	0.0455926	-0.380222	7	4	11	0	1	1	GCCTGGGGGGGTGCCACACTGGGTGGGG
chr1	1010814	1010849	-	HG4_1438	59	Level5	ENSG00000237330	RNF223	protein_coding	36	0.00491429	-0.299914	5	4	11	2	10	0	GGGGGAGCCTCTGGGTCCCTACTGAGGGGTCGGCGG
chr1	1010917	1010964	+	HG4_1439	60	Level5	ENSG00000237330	RNF223	protein_coding	48	0.060383	-0.672723	5	5	10	11	6	4	GGGGGCAACACCCCGAGGAGGAGCACAGGGACTTGGGCTCAGGAAGGG
chr1	1011009	1011054	+	HG4_1440	50	Level3	ENSG00000237330	RNF223	protein_coding	46	0.0898	-0.290356	4	4	4	17	11	2	GGGGACCCCTGCCAGTTCCATGAGGACTCTCAGTCAGGGGTTGGGG
chr1	1011088	1011136	+	HG4_1441	84	Level1	ENSG00000237330	RNF223	protein_coding	49	0.00402083	-0.816292	5	5	9	3	11	10	GGGGGTTAGGGGGGTTCAGAGAGCGGATTTGGGTGCTCAGACAGGGAGG
chr1	1014662	1014711	+	HG4_1496	102	Level1	ENSG00000131591	C1orf159	protein_coding	50	0.0251224	-1.07559	6	10	6	4	7	7	GGGTGGCTGAGGCTATGGGGACTCCGTGGGGGGAGGCTGAGGCTATGGGG
chr1	1014722	1014771	+	HG4_1497	102	Level3	ENSG00000131591	C1orf159	protein_coding	50	0.0304082	-0.663224	6	10	6	4	7	7	GGGAGGCTGAGGCTATGGGGACTCCGTGGGGGGAGGCTGAGGCTATGGGG
chr1	1014779	1014814	+	HG4_1498	62	Level4	ENSG00000131591	C1orf159	protein_coding	36	0.00597143	-0.264914	4	11	4	0	4	5	GGGGGGAGGCTGAGGCTATGGGGACTCTGTGCAGGG
chr1	1015136	1015164	+	HG4_1499	51	Level5	ENSG00000131591	C1orf159	protein_coding	29	0.000357143	-0.59375	6	10	4	2	2	0	GGCTGGCAGATTCCAGGGCAGGGGGTGGG
chr1	1015194	1015224	+	HG4_1500	51	Level5	ENSG00000131591	C1orf159	protein_coding	31	0.0007	-0.257667	3	3	3	1	5	13	GGGCGGGAGGCTGGGCTGGTGAGCGTGTGGG
chr1	1015376	1015406	+	HG4_1501	85	Level5	ENSG00000131591	C1orf159	protein_coding	31	0.00186667	-0.603233	4	11	4	4	3	1	GGGGACGTGGTGCGGCCGGTGCGGGGAGGGG
chr1	1015439	1015457	-	HG4_1502	113	Level5	ENSG00000131591	C1orf159	protein_coding	19	0.000111111	-1.58306	4	4	4	1	1	1	GGGGCGGGGCGGGGTGGGG
chr1	1015538	1015563	+	HG4_1503	71	Level5	ENSG00000131591	C1orf159	protein_coding	26	0.00208	-0.32464	4	6	4	1	3	0	GGGGAGGCCGGTGCGGGGGAGCAGGG
chr1	1015730	1015768	+	HG4_1504	88	Level4	ENSG00000131591	C1orf159	protein_coding	39	0.000526316	-0.839895	5	10	5	4	4	6	GGGGGACGTGGGGAGCCAGCTGAGGGGGATATGTGGAGG
chr1	1015805	1015825	+	HG4_1505	55	Level3	ENSG00000131591	C1orf159	protein_coding	21	0.00025	-0.2551	5	5	5	0	1	1	GGGTGGGAGGAGGAGGAGGGG
chr1	1015843	1015879	+	HG4_1506	80	Level3	ENSG00000131591	C1orf159	protein_coding	37	0.000666667	-0.434639	8	5	7	0	9	2	GGGGCCTGGGGGGCTGCTCAGAGGGTGGGCTGGGAGG
chr1	1016023	1016057	-	HG4_1507	86	Level2	ENSG00000131591	C1orf159	protein_coding	35	0.000176471	-0.830647	6	5	10	1	1	5	GGGAAGGAGACAGGGACCGAGGTGGGGGTGGAGGG
chr1	1016062	1016098	-	HG4_1508	102	Level1	ENSG00000131591	C1orf159	protein_coding	37	0.00211111	-0.74325	5	10	7	1	5	4	GGGGGCGGAGGGAAGGAGACAGGGACCGAGGTGGGGG
chr1	1016318	1016354	-	HG4_1512	102	Level3	ENSG00000131591	C1orf159	protein_coding	37	0.000416667	-0.960472	5	10	7	1	5	4	GGGGGCGGAGGGAAGGAGACAGGGACCGAGGTGGGGG
chr1	1016424	1016468	+	HG4_1513	74	Level4	ENSG00000131591	C1orf159	protein_coding	45	0.00186364	-0.866114	5	10	9	7	3	5	GGGGGCTCCCGCGTCACAGGGGCGTGGCCCAGGGCATCAGGTGGG
chr1	1016522	1016549	-	HG4_1514	68	Level5	ENSG00000131591	C1orf159	protein_coding	28	0.00140741	-0.710741	4	9	5	4	0	2	GGGGCTGGGAGGGTCACTGGTCCTGGGG
chr1	1016626	1016660	+	HG4_1515	62	Level4	ENSG00000131591	C1orf159	protein_coding	35	0.000852941	-0.831118	4	4	6	5	3	2	GGGGTTTTTGGGGACAGGGATGCAGGTGTCTAAGG
chr1	1016822	1016863	-	HG4_1516	81	Level4	ENSG00000131591	C1orf159	protein_coding	42	0.00692683	-0.670561	5	10	11	3	0	7	GGAGGGCTGCCATGGCCATCTGGGGGGGCAGCAGTGTGGGGG
chr1	1016869	1016903	-	HG4_1517	50	Level4	ENSG00000131591	C1orf159	protein_coding	35	0.0199118	-0.564324	11	4	10	2	0	2	GGCCGGCCGGGCTGCGTGGGGGCTGCAGACACGGG
chr1	1016985	1017034	+	HG4_1518	74	Level2	ENSG00000131591	C1orf159	protein_coding	50	0.00214286	-0.58849	10	10	11	3	10	1	GCATCTGGGGAATGGGCCTGTGGCAGAAAATGTGCGGCGCGGGGCGGGGG
chr1	1017066	1017095	-	HG4_1519	100	Level3	ENSG00000131591	C1orf159	protein_coding	30	0.000103448	-0.483759	5	5	9	1	2	3	GGGGGCAAGGAGGTGGGACGGGGGTGGAGG
chr1	1017103	1017135	+	HG4_1520	53	Level3	ENSG00000131591	C1orf159	protein_coding	33	0.0112188	-0.558031	5	11	11	1	0	1	GGTGGCGGAGTGCGTGGGGCCAGCCTGGCGGGG
chr1	1017230	1017273	-	HG4_1521	69	Level4	ENSG00000131591	C1orf159	protein_coding	44	0.000139535	-0.985837	5	5	11	4	5	4	GGTCTCCGGGACCTGGGCCAGCGGGAACGTGGGGGCACTGGGTG
chr1	1017315	1017354	-	HG4_1522	50	Level4	ENSG00000131591	C1orf159	protein_coding	40	0.000153846	-0.675564	4	7	4	5	1	12	GCATGGGACCCCCCTCTGAGGGGTGGCCTGGCCTTCGGGG
chr1	1017961	1018000	+	HG4_1523	57	Level5	ENSG00000131591	C1orf159	protein_coding	40	0.00125641	-0.601795	9	4	10	4	9	0	GGCTGCAGGCGCTGGGGCCTCACCGTGTTTCCTGGGGGGG
chr1	1018075	1018107	+	HG4_1524	50	Level5	ENSG00000131591	C1orf159	protein_coding	33	0.0004375	-0.844344	8	4	11	1	1	1	GGCTGTGGTGGGGAGGAGCCTCAGGCGGCCCGG
chr1	1018508	1018536	-	HG4_1525	66	Level4	ENSG00000131591	C1orf159	protein_coding	29	0.000107143	-0.84025	9	4	4	0	2	5	GGGCGCCTTAGGGGCAGGGGGCATCTGGG
chr1	1018857	1018891	+	HG4_1526	64	Level4	ENSG00000131591	C1orf159	protein_coding	35	0.000764706	-0.659735	4	11	4	1	4	3	GGGGAGACGCCGTGGGACCAGGGGACAGAGACGGG
chr1	1019051	1019081	+	HG4_1527	63	Level3	ENSG00000131591	C1orf159	protein_coding	31	6.66667e-05	-1.3583	4	8	4	5	1	3	GGGGCACTCGGGCACCGTGGGGTCTGCTGGG
chr1	1019492	1019523	+	HG4_1528	97	Level2	ENSG00000131591	C1orf159	protein_coding	32	0.000322581	-0.424581	9	5	5	6	0	2	GTCACGGGGATTAAAGGGGGGCGGGCAGGGGG
chr1	1019593	1019616	+	HG4_1529	60	Level3	ENSG00000131591	C1orf159	protein_coding	24	0.000695652	-0.662783	3	3	3	1	6	5	GGGTGGGTCTCCTGGGGACCCGGG
chr1	1020144	1020193	-	HG4_1530	89	Level4	ENSG00000131591	C1orf159	protein_coding	50	0.000612245	-0.518102	9	6	6	4	2	17	GGGGGGCTTGTCCCCTCTGCTGAGGCGGGAAGGTGGGTCCAGGGAGCGGG
chr1	1020241	1020255	-	HG4_1531	73	Level4	ENSG00000131591	C1orf159	protein_coding	15	7.14286e-05	-1.361	3	3	3	1	1	1	GGGAGGGTGGGAGGG
chr1	1020526	1020570	+	HG4_1532	51	Level4	ENSG00000131591	C1orf159	protein_coding	45	0.00388636	-0.586523	4	4	4	4	8	17	GAGGTTGAGGGGGATGGACAGGGGTCTCACAGCAGCCAGGTGGGG
chr1	1020879	1020906	+	HG4_1533	68	Level5	ENSG00000131591	C1orf159	protein_coding	28	0.000111111	-0.758185	4	4	9	1	0	5	GGGGAGGGGGGACCATGGCTGCTGGAGG
chr1	1020942	1020980	-	HG4_1534	73	Level5	ENSG00000131591	C1orf159	protein_coding	39	0.000578947	-0.654763	4	4	10	10	1	6	GGGGCCCTCAGGGCATCACGAGGGGCGAGTGGAGCGGGG
chr1	1021433	1021463	-	HG4_1535	62	Level4	ENSG00000131591	C1orf159	protein_coding	31	0.000433333	-0.3325	7	7	4	1	4	4	GGGGCACCGGGGGCCAGGCGAGGAGCCAGGG
chr1	1021522	1021552	+	HG4_1536	51	Level4	ENSG00000131591	C1orf159	protein_coding	31	0	-1.2611	3	3	3	6	10	3	GGGTGCCGAGGGCTCTGCACATGGGCCTGGG
chr1	1022020	1022041	-	HG4_1537	52	Level4	ENSG00000131591	C1orf159	protein_coding	22	0.000238095	-1.33676	3	10	3	2	0	1	GGGTGGGGTTGGCCTGGATGGG
chr1	1022325	1022358	-	HG4_1538	108	Level2	ENSG00000131591	C1orf159	protein_coding	34	0.000606061	-0.453242	5	11	5	0	4	1	GGTGTGGGTGGGGGATGTGGGGCGTCATGGGGGG
chr1	1022752	1022793	+	HG4_1539	68	Level2	ENSG00000131591	C1orf159	protein_coding	42	0.0237805	-0.18922	4	4	9	5	12	4	GGGGCTCCCGGGGCTGTTCCCCAGTGGACAGTGGCTCTGGGG
chr1	1022853	1022872	+	HG4_1540	66	Level2	ENSG00000131591	C1orf159	protein_coding	20	0.00621053	-0.587842	3	3	3	4	0	4	GGGAGCCGGGGGGAGCCGGG
chr1	1023250	1023296	-	HG4_1541	60	Level4	ENSG00000131591	C1orf159	protein_coding	47	0.00154348	-0.732239	4	7	4	21	5	2	GGGGCTGGGGTGCTCGGCGTGGAGAGTGCAGCGTGGAGTACTCGGGG
chr1	1023328	1023358	-	HG4_1542	68	Level4	ENSG00000131591	C1orf159	protein_coding	31	0.0008	-0.392767	4	8	4	2	1	2	GTACTCAGGGTCGGGGTGCTCAGGGCCGGGG
chr1	1023461	1023492	-	HG4_1543	63	Level1	ENSG00000131591	C1orf159	protein_coding	32	0.0105806	-0.176097	5	10	4	1	1	7	GGGGAGTCTGTGGGGTGAAGGCTGGGTGGTGG
chr1	1023498	1023541	-	HG4_1544	121	Level1	ENSG00000131591	C1orf159	protein_coding	44	0.00523256	-0.0343953	10	9	10	8	1	0	GGGGGGGTCTTGGGGGAGGCCTGGGGCAGGCGTTGCAGTGGGGG
chr1	1023849	1023891	-	HG4_1549	70	Level1	ENSG00000131591	C1orf159	protein_coding	43	9.52381e-05	-0.65919	10	5	11	8	3	1	GGGGGAGGGTGCCAGGGTGTGGAGGTGACAGATGGACCAAGGG
chr1	1024536	1024571	-	HG4_1550	72	Level2	ENSG00000131591	C1orf159	protein_coding	36	0.000171429	-1.12637	4	4	4	1	16	1	GCAGGGTGGGGACCGTCTGGCGCGCGTGGGGAGGGG
chr1	1024792	1024832	-	HG4_1551	55	Level2	ENSG00000131591	C1orf159	protein_coding	41	0.00115	-0.6952	4	9	4	11	2	1	GGGAGAACAGAGGGGCTGGGAGGAAGCTGAGCACCTTGGGG
chr1	1024899	1024931	-	HG4_1552	103	Level3	ENSG00000131591	C1orf159	protein_coding	33	6.25e-05	-0.438156	6	5	7	2	3	5	GGGGGTCCGAGGCTGGGCGTGGGGGTTGGGGAG
chr1	1024961	1025001	-	HG4_1553	58	Level3	ENSG00000131591	C1orf159	protein_coding	41	0.000175	-0.7319	11	10	4	3	4	5	GGGGACTCAGGGGCCTCGTGAGGAGGGCGTGGTCAAGACGG
chr1	1025153	1025183	-	HG4_1554	68	Level3	ENSG00000131591	C1orf159	protein_coding	31	0.0002	-0.415	4	4	8	1	3	1	GGGCAGCCAGTGGGAGCAGCCAGGGGAGGGG
chr1	1025200	1025243	-	HG4_1555	74	Level4	ENSG00000131591	C1orf159	protein_coding	44	0.00230233	-0.415	10	5	7	5	7	4	GGGAGGCTGCGGAAGGGACTGTCTGGGGGCAGCTGGGTGTCAGG
chr1	1025580	1025618	-	HG4_1556	74	Level2	ENSG00000131591	C1orf159	protein_coding	39	0.000157895	-0.774421	4	11	4	3	6	7	GGGGAGTGGATGGGGCAGTGAGGGCTGTGGAGCTTGGGG
chr1	1026485	1026507	-	HG4_1557	53	Level2	ENSG00000131591	C1orf159	protein_coding	23	0.00268182	-0.149864	4	6	5	1	1	1	GGCGGAGCGGGTGGAGGGTGGGG
chr1	1026998	1027043	+	HG4_1558	84	Level2	ENSG00000131591	C1orf159	protein_coding	46	0.00382222	-0.185111	6	6	6	0	10	12	GGGTGGGTGGGGCCAAATGAAAGTGGGGTCAAGAGATGTTGGGGGG
chr1	1027183	1027212	+	HG4_1562	97	Level2	ENSG00000131591	C1orf159	protein_coding	30	0.00168966	-0.312966	4	4	4	12	1	1	GGGGCCAAATGGAGATGGGGTGGGGCGGGG
chr1	1027243	1027270	+	HG4_1563	69	Level3	ENSG00000131591	C1orf159	protein_coding	28	0.000444444	-0.50137	4	9	4	2	2	1	GGGGCAGGGCCGTGGCAGGGGTGCAGGG
chr1	1027303	1027348	+	HG4_1564	65	Level4	ENSG00000131591	C1orf159	protein_coding	46	0.00553333	-0.301489	4	4	11	17	5	1	GGGGTGAAAGAGTGAAGGCTTGGGGCCTTTGGAGGCACGGGTGGGG
chr1	1027788	1027819	-	HG4_1565	67	Level4	ENSG00000131591	C1orf159	protein_coding	32	0.00370968	-0.242581	7	11	4	1	0	5	GGGGAGAGAGGGGGTTTGTGCGGGAGGACCGG
chr1	1027993	1028021	+	HG4_1566	54	Level4	ENSG00000131591	C1orf159	protein_coding	29	0.0115714	0.0256071	3	3	3	8	5	4	GGGCCTAGGCCGGGGTCCTGGGACAAGGG
chr1	1042213	1042234	+	HG4_1570	52	Level4	ENSG00000131591	C1orf159	protein_coding	22	0.0266667	-0.0874286	3	3	10	1	1	1	GGGTGGGTGCAGGCTCGGCGGG
chr1	1042235	1042270	-	HG4_1571	55	Level4	ENSG00000131591	C1orf159	protein_coding	36	0.0340286	-0.0122571	4	6	4	12	4	0	GGGCCGGGGGTGCCGGCAGGTGCTCTGAGTGCGGGG
chr1	1042317	1042343	-	HG4_1572	56	Level3	ENSG00000131591	C1orf159	protein_coding	27	0.0450385	-0.00442307	4	6	4	7	0	2	GGTGCAGGGGGGCTGGCAGTGCTGGGG
chr1	1042416	1042461	-	HG4_1573	95	Level4	ENSG00000131591	C1orf159	protein_coding	46	0.0107778	-0.154222	5	5	11	3	11	0	GGGGAGGCTCGGGCTGTGTGGGAGCCCACGGGCGGGGGTGCGGGGG
chr1	1051117	1051135	-	HG4_1587	113	Level2	ENSG00000131591	C1orf159	protein_coding	19	0.00855556	-0.512056	4	4	4	1	1	1	GGGGAGGGGTGGGGAGGGG
chr1	1051142	1051175	-	HG4_1588	92	Level4	ENSG00000131591	C1orf159	protein_coding	34	0.00148485	-0.270152	4	4	4	15	2	1	GGGGAGGGGAAGGGGCGTCTGAGGAGGGCAGGGG
chr1	1051304	1051330	+	HG4_1589	56	Level5	ENSG00000131591	C1orf159	protein_coding	27	0.000346154	-0.546269	3	3	3	10	2	3	GGGAACGTCCCTCGGGCCGGGCCAGGG
chr1	1051388	1051418	-	HG4_1590	67	Level5	ENSG00000131591	C1orf159	protein_coding	31	0.000566667	-0.1891	4	4	8	4	2	0	GGCGTGAGGGTAGCGGGTTGGGGCGCTGGGG
chr1	1051421	1051452	-	HG4_1591	91	Level6	ENSG00000131591	C1orf159	protein_coding	32	0.316258	0.643968	5	10	7	2	1	1	GGAGGGCGCCGGGGTGAGTGAGGGGCTGGGGG
chr1	1051471	1051500	-	HG4_1592	55	Level6	ENSG00000131591	C1orf159	protein_coding	30	0.279138	0.508069	4	9	4	1	7	1	GGGGCGCGGCGCCACCGCCTGAGGGCGGGG
chr1	1051525	1051547	-	HG4_1593	79	Level6	ENSG00000131591	C1orf159	protein_coding	23	0.000863636	-0.362636	4	4	4	2	2	3	GGGGCCTGGCGCCGGGGCCGGGG
chr1	1051627	1051649	+	HG4_1594	89	Level6	ENSG00000131591	C1orf159	protein_coding	23	0.00372727	-0.208045	5	4	4	1	4	1	GTGGGTGGGGCGCCGGGGCGGGG
chr1	1051764	1051790	+	HG4_1595	83	Level6	ENSG00000131591	C1orf159	protein_coding	27	0.286038	0.297462	5	4	4	2	1	7	GGGAGACGGGGCGGGGCGTCGTCGGGG
chr1	1051848	1051878	+	HG4_1596	68	Level6	ENSG00000131591	C1orf159	protein_coding	31	0.0171667	-0.320833	5	5	5	1	7	1	GGCGGAGGCGGAGCGTTTGGGGGCGGCCGGG
chr1	1051969	1052005	-	HG4_1597	58	Level5	ENSG00000131591	C1orf159	protein_coding	37	0.0120833	-0.165667	4	11	5	5	1	7	GGGGCGCATTTGGCGGCGGCTCGCGAGGCGCTCGGGG
chr1	1052061	1052092	+	HG4_1598	50	Level5	ENSG00000131591	C1orf159	protein_coding	32	0.00677419	-0.202968	3	3	3	14	3	3	GGGAGAGACCCTGCCTTGGGTGCGGGACTGGG
chr1	1052406	1052428	+	HG4_1599	61	Level4	ENSG00000131591	C1orf159	protein_coding	23	0.000454545	-0.307409	3	3	3	10	1	0	GGGCCAGCGCGCAGGGTGGGGGG
chr1	1052447	1052478	-	HG4_1600	92	Level4	ENSG00000131591	C1orf159	protein_coding	32	0.00193548	-0.34429	5	7	10	0	1	2	GGGTTGGAAGGGTCTGCGGAGGTTGGGGGGGG
chr1	1053697	1053727	-	HG4_1604	51	Level4	ENSG00000131591	C1orf159	protein_coding	31	0.00473333	-0.297867	3	3	3	11	7	1	GGGTGGGCCCTGTTGGGGCCTGCAGCCCGGG
chr1	1055058	1055084	-	HG4_1605	56	Level1	ENSG00000131591	C1orf159	protein_coding	27	0.0203846	0.137231	3	3	3	0	14	1	GGGTGGGCTCACCACCCACCTGGGGGG
chr1	1056405	1056444	+	HG4_1609	95	Level2	ENSG00000131591	C1orf159	protein_coding	40	0.00107692	-0.250256	5	9	5	7	4	4	GGGGGCCTCGGTGGGGCTCGGTTTTGGGGGCCTTGGTGGG
chr1	1056594	1056624	+	HG4_1610	68	Level2	ENSG00000131591	C1orf159	protein_coding	31	0.0014	-0.320233	4	4	4	0	13	2	GGGGGGTGCTCTTCAGCTCACGGGGAAGGGG
chr1	1056699	1056737	-	HG4_1611	54	Level1	ENSG00000131591	C1orf159	protein_coding	39	0.00123684	-0.615658	4	10	5	12	4	0	GGGGGGTGGACAAGGTGTCCAGGCTCAGCACTGCCGGGG
chr1	1056887	1056917	-	HG4_1612	63	Level2	ENSG00000131591	C1orf159	protein_coding	31	0.00606667	-0.00249999	4	5	4	1	1	7	GGGCAGCAGCCTGGCTGGGGAGGAGGTGGGG
chr1	1056991	1057010	-	HG4_1613	66	Level2	ENSG00000131591	C1orf159	protein_coding	20	0.000526316	-0.422316	3	3	3	3	1	4	GGGCACCGGGAGGGGCTGGG
chr1	1057018	1057060	-	HG4_1614	163	Level2	ENSG00000131591	C1orf159	protein_coding	43	0.00471429	-0.618095	8	11	7	0	8	1	GGTGGGGGAGGGGGGGCAATCCCAGGGGGCAATGGGGGGAGGG
chr1	1057147	1057179	+	HG4_1615	78	Level4	ENSG00000131591	C1orf159	protein_coding	33	0.001875	-0.445594	4	4	8	1	8	4	GGGGTGGGGCCTTCCTTGCTCTGGGCAGAGGGG
chr1	1057270	1057293	+	HG4_1616	60	Level4	ENSG00000131591	C1orf159	protein_coding	24	0.00213043	-0.34	3	3	3	6	2	4	GGGACCAGCGGGCTGGGCTGTGGG
chr1	1057460	1057477	+	HG4_1617	52	Level4	ENSG00000131591	C1orf159	protein_coding	18	0.00582353	0.0810588	3	5	3	2	2	0	GGGCAGGAGGCTGGGGGG
chr1	1057498	1057525	-	HG4_1618	88	Level5	ENSG00000131591	C1orf159	protein_coding	28	0.00192593	-0.575481	4	4	10	4	1	1	GGGGAGGGCGGAGGGTGGGGTCCCGGGG
chr1	1057570	1057601	+	HG4_1619	66	Level5	ENSG00000131591	C1orf159	protein_coding	32	0.000129032	-0.941387	6	4	11	1	4	2	GGGTCGTGGGGCCCTGGGAGCACAGGCTGGGG
chr1	1057801	1057848	+	HG4_1620	56	Level5	ENSG00000131591	C1orf159	protein_coding	48	0.0737234	-0.160064	5	6	7	15	10	0	GGGGGATCTTCGGAGCTGATGGGAGGCAGCCCCGCCGGGCTGGGTGGG
chr1	1057944	1057975	-	HG4_1621	83	Level4	ENSG00000131591	C1orf159	protein_coding	32	0.000645161	-0.362032	4	4	11	6	3	0	GGGGGGCCCCTGAGGCACGGGGGCCGTCGGGG
chr1	1058084	1058128	+	HG4_1622	79	Level4	ENSG00000131591	C1orf159	protein_coding	45	0.05075	-0.13425	4	4	4	4	18	7	GGGGAGGTGGGGCCTGTGACCAACACCCTTGGGGCCAGCGTGGGG
chr1	1058135	1058184	-	HG4_1623	74	Level2	ENSG00000131591	C1orf159	protein_coding	50	0.00561225	-0.359245	4	4	4	9	16	9	GGGGCTGGTGGATGGGGCCCCAGGTGGGCGTCTGGGGTTCGAAGCTGGGG
chr1	1060018	1060042	-	HG4_1625	59	Level1	ENSG00000131591	C1orf159	protein_coding	25	0.000208333	-0.499792	3	3	3	7	5	1	GGGTGGGGCAGTGGGTGGCGAAGGG
chr1	1060068	1060103	-	HG4_1626	50	Level2	ENSG00000131591	C1orf159	protein_coding	36	0.000428571	-0.491143	11	4	4	5	3	5	GGGGTTCTTGGGGTCTGGAGAACGTGGAGACCCCGG
chr1	1060393	1060424	+	HG4_1627	111	Level2	ENSG00000131591	C1orf159	protein_coding	32	0	-0.745742	7	6	6	2	2	3	GGGGAGGCAGGAGGGATGTGGGGAAAGGGGGG
chr1	1060728	1060754	+	HG4_1628	69	Level4	ENSG00000131591	C1orf159	protein_coding	27	0.00669231	-0.490923	9	4	4	1	3	1	GGACCGTGGCGGGGACAGGGGAGGGTG
chr1	1060818	1060856	+	HG4_1629	57	Level4	ENSG00000131591	C1orf159	protein_coding	39	0.000868421	-0.1985	7	4	11	6	1	6	GGTGTGGCCTGCAGGGGTGGACTCTGAGGCCAGCAGGGG
chr1	1062078	1062116	+	HG4_1633	95	Level1	ENSG00000223823	LINC01342	lncRNA	39	0.329684	0.132342	5	7	5	1	14	1	GGGGGAGACGGGGTCTTTCTGTGACTTGGGGGAGGAGGG
chr1	1062995	1063034	-	HG4_1635	81	Level2	ENSG00000223823	LINC01342	lncRNA	40	0.002	-0.300462	6	5	10	3	5	2	GGCCCAGGGCAGCACCCGGGGAGGACGGGGGTCTGGGTGG
chr1	1063358	1063390	+	HG4_1636	62	Level4	ENSG00000223823	LINC01342	lncRNA	33	0.020125	0.07775	4	5	10	4	3	3	GGGGCTTTGGTGGCCCGTGCTGTGGGAGTGGGG
chr1	1063492	1063536	+	HG4_1637	74	Level4	ENSG00000223823	LINC01342	lncRNA	45	0.00168182	-0.273114	5	9	8	4	3	7	GGGGGTGCAGGTTTCGGGCGTGGCGCGGGCTGCGTCGGGTTCTGG
chr1	1063567	1063601	+	HG4_1638	79	Level4	ENSG00000223823	LINC01342	lncRNA	35	0.00394118	-0.406794	4	4	11	8	1	3	GGGGTTACAGGTGGGGCGGGCGCGCAGGAGAGGGG
chr1	1063686	1063719	-	HG4_1639	74	Level2	ENSG00000223823	LINC01342	lncRNA	34	0.156848	-0.073303	4	4	4	12	0	5	GCGGGCATCTGGGGGGGGCACCAACTCCCTGGGG
chr1	1064108	1064130	-	HG4_1640	61	Level4	ENSG00000223823	LINC01342	lncRNA	23	0.000136364	-0.450636	3	3	3	6	4	1	GGGAGGGCGGAGGGCGGTGTGGG
chr1	1064237	1064273	-	HG4_1641	73	Level4	ENSG00000223823	LINC01342	lncRNA	37	0.00144444	-0.343917	4	8	4	14	2	1	GGGGAGGGGCTGGTCCCGGAAGAAAAGCTTTGTGGGG
chr1	1064301	1064334	+	HG4_1642	64	Level5	ENSG00000223823	LINC01342	lncRNA	34	0.0988182	-0.175818	4	4	4	7	4	7	GGGGCCTCCATGGTGTGCTGGGGAGGACCTGGGG
chr1	1064458	1064482	+	HG4_1643	69	Level4	ENSG00000223823	LINC01342	lncRNA	25	0.00404167	-0.257292	4	5	7	0	3	2	GGGGGGTGGTGAGGGTCAGCTGGGG
chr1	1064489	1064520	+	HG4_1644	50	Level3	ENSG00000223823	LINC01342	lncRNA	32	0.0329677	-0.124452	3	3	3	15	2	3	GGGCTGTGCTGGCCAGGTGGGCCGGGCCTGGG
chr1	1064589	1064627	+	HG4_1645	59	Level1	ENSG00000223823	LINC01342	lncRNA	39	0.0151053	-0.0873421	4	11	9	4	2	5	GGGGTCTTGGGTCCCCGTGATGATTATGGGTGTCTGGGG
chr1	1065802	1065820	-	HG4_1647	51	Level2	ENSG00000223823	LINC01342	lncRNA	19	0.000277778	-0.752667	3	3	6	1	1	2	GGGACGAGAGGTGGGAGGG
chr1	1066078	1066114	+	HG4_1648	59	Level1	ENSG00000223823	LINC01342	lncRNA	37	0.002	-0.374472	4	11	4	6	4	2	GGGGCTGGTCGGCTCCCTCGGGCCTGGGGCAGGGCTG
chr1	1066151	1066199	-	HG4_1649	62	Level1	ENSG00000223823	LINC01342	lncRNA	49	0.0133542	-0.196896	11	4	4	1	19	6	GGGGAGGTGTGGGGCCCGGGAAAATCCCACCCAGGGGAGAAGCAATGGG
chr1	1066233	1066281	-	HG4_1650	67	Level1	ENSG00000223823	LINC01342	lncRNA	49	0.000916667	-0.281125	6	9	5	1	19	1	GGGCGTGGTGGGGGCCCACCCCCTGCACCTCACGGGGAGCTGCGAGGGG
chr1	1067519	1067568	+	HG4_1651	54	Level3	ENSG00000223823	LINC01342	lncRNA	50	0.00506122	-0.330306	8	6	5	3	13	10	GGTCAGGGCACGGGAGGCAGAGCCTGAGACGGGGGTGCCCATGCAGGGTG
chr1	1067574	1067601	+	HG4_1652	100	Level3	ENSG00000223823	LINC01342	lncRNA	28	0.00159259	-0.484519	4	4	4	1	4	7	GGGGTGGGGTTGTGGGGCCTCTCAGGGG
chr1	1068094	1068121	+	HG4_1653	70	Level4	ENSG00000223823	LINC01342	lncRNA	28	0.000740741	-0.432926	4	4	7	1	2	1	GGGGAGGGGAAGGTCCGGTGTCCCAGGG
chr1	1068543	1068575	+	HG4_1654	50	Level2	ENSG00000223823	LINC01342	lncRNA	33	0.00325	-0.117	4	8	4	2	6	5	GGAGAAGGACCAGGAACCCTGGGGAGCCCGGGG
chr1	1068675	1068691	+	HG4_1655	52	Level1	ENSG00000223823	LINC01342	lncRNA	17	0.001875	-0.145063	3	4	3	1	0	3	GGGTGGCGGGGCCTGGG
chr1	1068778	1068805	+	HG4_1656	65	Level1	ENSG00000223823	LINC01342	lncRNA	28	0.000777778	-0.380259	4	7	4	3	0	5	GGGGTCCGGTGTGGGGGGCTCCCGGTGG
chr1	1068812	1068832	-	HG4_1657	64	Level1	ENSG00000223823	LINC01342	lncRNA	21	0.00035	-0.2918	3	3	3	3	4	2	GGGCAGGGCGCAGGGCGAGGG
chr1	1069756	1069788	+	HG4_1661	92	Level2	ENSG00000223823	LINC01342	lncRNA	33	0.010875	0.138437	5	5	5	4	8	0	GAGGGACCAGGGGGCTGCCTCAGGGGGGAGGGG
chr1	1069819	1069846	-	HG4_1662	55	Level3	ENSG00000223823	LINC01342	lncRNA	28	0.0163704	0.148	3	3	3	4	3	9	GGGCCGTGTGCAGGGTCTGGGTGTAGGG
chr1	1070206	1070255	+	HG4_1663	72	Level1	ENSG00000223823	LINC01342	lncRNA	50	0.00163265	-0.433837	10	5	11	3	14	0	GGGGACACCGTGAGGGGGTGGCTTACTCGCCAGGCTCCCTGGGGGCTGGG
chr1	1070372	1070404	-	HG4_1664	80	Level3	ENSG00000223823	LINC01342	lncRNA	33	0.00509375	0.002625	11	5	6	0	5	1	GGGGGAGGTGGGATCACGGGTGGGGTCTCCAGG
chr1	1070438	1070466	-	HG4_1665	99	Level3	ENSG00000223823	LINC01342	lncRNA	29	0.00167857	-0.338929	4	4	4	11	1	1	GGGGCGGGGAGGGGACGGTGACCCCGGGG
chr1	1071329	1071373	+	HG4_1668	52	Level1	ENSG00000223823	LINC01342	lncRNA	45	0.471341	0.391023	4	11	9	11	3	3	GGGGCCACTGCCCCAGCTCCCGTGGGCAAGGCTGAGGGTGAGGGG
chr1	1071693	1071741	+	HG4_1669	77	Level3	ENSG00000223823	LINC01342	lncRNA	49	0.0419375	0.0820625	11	5	5	13	3	7	GGGGCCCACTGTTCACAGCCCTCTGGGTGCCTGGGGGCTGGGCTGGGGG
chr1	1071774	1071793	+	HG4_1670	66	Level3	ENSG00000223823	LINC01342	lncRNA	20	0.00463158	-0.0590526	3	3	3	2	3	3	GGGAAGGGGAAGGGACAGGG
chr1	1071813	1071835	+	HG4_1671	91	Level2	ENSG00000223823	LINC01342	lncRNA	23	0.00177273	-0.258409	4	7	4	0	1	3	GGGGGTGAGGGTGGGGACTGGGG
chr1	1071984	1072020	+	HG4_1672	72	Level3	ENSG00000223823	LINC01342	lncRNA	37	0.00286111	-0.426472	10	5	6	1	3	7	GGGAGGCAGGAGGGGGTCAGGTGGGAGCTGCAGGGCG
chr1	1072195	1072236	+	HG4_1673	107	Level3	ENSG00000223823	LINC01342	lncRNA	42	0.0302439	-0.51378	7	6	7	3	8	5	GGCGGGGCCTGGGGGGAGGCAGCAGGAGGGGCGGCCGGGTGG
chr1	1072312	1072336	+	HG4_1674	72	Level3	ENSG00000223823	LINC01342	lncRNA	25	0.000708333	-0.86625	6	8	4	0	1	2	GGTCGGGCCCTGGGCGGGGCAGGGG
chr1	1072424	1072448	+	HG4_1675	74	Level3	ENSG00000223823	LINC01342	lncRNA	25	0.00258333	-0.140333	4	10	4	0	1	1	GGGGGAGCCCAGGGCGGGGAGGGCG
chr1	1072498	1072534	+	HG4_1676	87	Level3	ENSG00000223823	LINC01342	lncRNA	37	0.34	0.268667	10	9	7	1	1	4	GGGACAAAGGCGGTGCCGGGAGGGCGGGTCCTGGGGG
chr1	1072536	1072577	-	HG4_1677	72	Level3	ENSG00000223823	LINC01342	lncRNA	42	0.0156341	-0.263293	5	5	5	2	18	2	GGAGGACGGGAGCTCCCAACGCACCGCAGAGGGGGCAGGGGG
chr1	1072627	1072660	+	HG4_1678	129	Level2	ENSG00000223823	LINC01342	lncRNA	34	0.0272727	-0.225576	9	7	6	1	3	1	GGCGTGGGGTGGGGGCGCCAGGGGGGCGGGCGGG
chr1	1072686	1072718	+	HG4_1679	54	Level2	ENSG00000223823	LINC01342	lncRNA	33	0.0013125	-0.524687	4	11	4	2	4	4	GGGGCCGGACCCCGAGGATGCGAGGATGCGGGG
chr1	1072726	1072772	-	HG4_1680	63	Level3	ENSG00000223823	LINC01342	lncRNA	47	0.00791304	-0.350087	4	10	4	20	4	1	GGGGCGGGGCTGAGTGTCCCGGGCCCCCAAAACCCGGCCCAGCGGGG
chr1	1072733	1072755	+	HG4_1681	61	Level3	ENSG00000223823	LINC01342	lncRNA	23	0.00163636	-0.433955	3	3	3	2	4	5	GGGCCGGGTTTTGGGGGCCCGGG
chr1	1072788	1072805	+	HG4_1682	54	Level3	ENSG00000223823	LINC01342	lncRNA	18	0.0164706	-0.295529	7	3	3	0	1	1	GGCCCTGGGGTGGGAGGG
chr1	1072819	1072839	-	HG4_1683	82	Level2	ENSG00000223823	LINC01342	lncRNA	21	0.003	-0.39115	4	4	4	0	4	1	GGGGAGGGGCCGCGTGGGGGG
chr1	1072893	1072932	+	HG4_1684	55	Level1	ENSG00000223823	LINC01342	lncRNA	40	0.0158718	-0.110359	4	9	9	0	4	10	GGGGGTTTCCGGGAACAGGGCAGGTGCTTTAAAGCAGGGG
chr1	1073198	1073223	+	HG4_1686	86	Level2	ENSG00000223823	LINC01342	lncRNA	26	0.01492	-0.1646	6	4	4	4	1	3	GCTGGGTCCTGGGGCGGGGCCCGGGG
chr1	1073262	1073301	+	HG4_1687	73	Level3	ENSG00000223823	LINC01342	lncRNA	40	0.00446154	-0.180179	4	11	4	1	0	16	GGGGTGGGCCCTGCAGGGGGTCTTGGCCATTGCAGTGGGG
chr1	1073542	1073571	+	HG4_1688	96	Level2	ENSG00000223823	LINC01342	lncRNA	30	0.244862	0.132793	6	5	5	8	1	0	GGTGGGAATGAGCAGGGGGCGGGCGGGGGG
chr1	1074138	1074175	+	HG4_1689	70	Level2	ENSG00000223823	LINC01342	lncRNA	38	0.0698108	0.00105406	4	4	7	17	2	0	GGGGCACCACACGCTGTGCTTGGGGGAGGTCTGGGGGG
chr1	1074231	1074254	+	HG4_1690	89	Level2	ENSG00000223823	LINC01342	lncRNA	24	0.91487	0.493913	4	6	4	3	0	3	GGGGACAGGTTGGGGGGCCTGGGG
chr1	1076379	1076427	+	HG4_1718	66	Level3	ENSG00000223823	LINC01342	lncRNA	49	0.0948125	0.0745625	8	8	6	4	13	5	GGTGCGGGAAATGGGACCGGTTTGACTTGTTCAGGTGGGCACTCGGGGG
chr1	1076453	1076501	-	HG4_1719	110	Level1	ENSG00000223823	LINC01342	lncRNA	49	0.0217292	-0.027	6	7	9	13	4	2	GGATGGGGTTGGGGACGGGATTTGGGGAGGCGTGCTAGTGCACGGGGGG
chr1	1076505	1076551	-	HG4_1720	122	Level1	ENSG00000223823	LINC01342	lncRNA	47	0.0375217	0.0277391	5	5	5	7	7	13	GGGGGCAGGGATGGGGCTGGGGGCGGGGACGGGGGTGGGGATGGGGG
chr1	1076941	1076975	-	HG4_1729	55	Level2	ENSG00000223823	LINC01342	lncRNA	35	0.000205882	-0.540765	4	5	6	8	5	3	GGGGACAGGAGGGAGTCAGGTGGATGCAGTTGGGG
chr1	1077019	1077064	-	HG4_1730	116	Level4	ENSG00000223823	LINC01342	lncRNA	46	0.000511111	-0.373444	6	7	11	6	2	6	GGGGGACGTTCATTGAGGCTGGGGGTTGGAGGGGCACTGTGGGGGG
chr1	1077142	1077173	-	HG4_1731	65	Level3	ENSG00000223823	LINC01342	lncRNA	32	0.109645	0.0939677	10	4	6	4	1	3	GGGGCTCGGGCTGAGGGGAGCTGAGAGGAGGG
chr1	1077197	1077239	+	HG4_1732	52	Level4	ENSG00000223823	LINC01342	lncRNA	43	0.000809524	-0.339	10	4	8	0	11	6	GGGCCGACCGGGGGAGACCCTGCATGGTTGTGGATCCCTGGGG
chr1	1077263	1077293	-	HG4_1733	66	Level4	ENSG00000223823	LINC01342	lncRNA	31	0.00126667	-0.0829667	4	11	4	4	1	2	GAGGGTAGGGGAGTGGTCTTGGGCCCTGGGG
chr1	1077350	1077385	-	HG4_1734	54	Level4	ENSG00000223823	LINC01342	lncRNA	36	0.00168571	-0.226229	4	4	6	15	1	1	GGAGGAGGCAGGCGGGGGTGGCAAGAGCCTGTGGGG
chr1	1077504	1077543	+	HG4_1735	54	Level4	ENSG00000223823	LINC01342	lncRNA	40	0.0645641	-0.0606154	5	4	11	1	13	2	GGGAGAGGGGAGCCCCCAGGCCTGGACCCCTCGGCTGGGG
chr1	1077517	1077555	-	HG4_1736	54	Level3	ENSG00000223823	LINC01342	lncRNA	39	0.0163158	-0.606105	4	4	9	9	4	2	GGGAGCGCAGGGCCCCAGCCGAGGGGTCCAGGCCTGGGG
chr1	1077571	1077596	-	HG4_1737	56	Level1	ENSG00000223823	LINC01342	lncRNA	26	8e-05	-0.67076	5	4	4	3	4	2	GGGGATGGTGTGCTGGGGACTGAGGG
chr1	1077900	1077945	-	HG4_1738	78	Level3	ENSG00000223823	LINC01342	lncRNA	46	0.000422222	-0.693467	4	4	4	2	22	6	GGGGTGCTGTGGGGAGGACGGTCTTGACTGAAAGACGGGGACGGGG
chr1	1077987	1078021	-	HG4_1739	79	Level3	ENSG00000223823	LINC01342	lncRNA	35	0.007	-0.385147	5	5	9	4	2	0	GGGGAGGCTGGGGTCGTGGCAGGAGGCAGTGGGGG
chr1	1078045	1078068	-	HG4_1740	59	Level4	ENSG00000223823	LINC01342	lncRNA	24	0.00226087	-0.265304	4	4	5	6	0	1	GGGGAGGTGGGAGGACAGCAGGGG
chr1	1078274	1078317	-	HG4_1741	67	Level4	ENSG00000223823	LINC01342	lncRNA	44	0.0012093	-0.431372	4	10	4	5	17	0	GGGGGGGGACCTGGCATTTTCCGAAGACACAAGGGTGTCTGGGG
chr1	1078590	1078606	-	HG4_1742	52	Level3	ENSG00000223823	LINC01342	lncRNA	17	0.002875	-0.0844375	3	3	4	3	1	0	GGGGAGGCGGGTTTGGG
chr1	1078634	1078683	-	HG4_1743	76	Level3	ENSG00000223823	LINC01342	lncRNA	50	0.00171429	-0.189449	5	5	11	15	3	6	GGGAGCCCCCAGGCAGTGAGGGGCTGGGGGAATAGAGAACAAGTCGGGGG
chr1	1078701	1078739	-	HG4_1744	90	Level2	ENSG00000223823	LINC01342	lncRNA	39	0.000236842	-0.691105	5	11	5	3	8	2	GAGGGTCGGGGGAGCCCCCAGGCAGTGTGGGGCTGGGGG
chr1	1078748	1078786	-	HG4_1745	62	Level2	ENSG00000223823	LINC01342	lncRNA	39	0.0229211	-0.112026	5	11	5	3	8	2	GAGGGTCGGGGGAGCCCCCAGGCAGTGCGGGGCTGGGAG
chr1	1078927	1078970	-	HG4_1746	53	Level4	ENSG00000223823	LINC01342	lncRNA	44	0.0014186	-0.387116	4	10	4	10	5	1	GGGCTGAGCGTGGGGCGGCTGGGTGCCCTGATGGAGAGCCGGGG
chr1	1079001	1079042	-	HG4_1747	68	Level4	ENSG00000223823	LINC01342	lncRNA	42	0.00339024	-0.0523415	4	9	4	11	5	5	GGGGCAGGAGGGGGCCCAGCAACAGGGCCACACCCTCAGGGG
chr1	1079256	1079296	+	HG4_1748	51	Level2	ENSG00000223823	LINC01342	lncRNA	41	0.000325	-0.51605	4	5	10	1	2	15	GGGGCGGTGGCTGCAGCCTGGGAGCTCGGCCTCCCTCGGGG
chr1	1079441	1079477	-	HG4_1749	62	Level1	ENSG00000223823	LINC01342	lncRNA	37	0.00144444	-0.327556	10	4	10	1	4	4	GGGGCTGCGTGTGATGGGAGAAGGGGCGGAGACAAGG
chr1	1079523	1079556	-	HG4_1750	74	Level1	ENSG00000223823	LINC01342	lncRNA	34	0.00030303	-0.721242	4	4	4	9	6	2	GGGTGATGGGGCTGCCCGGGGCCGTCGAGAGGGG
chr1	1079832	1079862	+	HG4_1751	51	Level3	ENSG00000223823	LINC01342	lncRNA	31	0.00196667	-0.2279	3	3	3	15	2	2	GGGAAGGAGCCAGCCCACGGGCAGGGCAGGG
chr1	1079942	1079975	-	HG4_1752	60	Level4	ENSG00000223823	LINC01342	lncRNA	34	0.00321212	-0.199303	9	4	4	4	6	1	GCAGGGAGGGGAGCGCTGGGGCCCTGGGCTCCTG
chr1	1080044	1080088	+	HG4_1753	50	Level4	ENSG00000223823	LINC01342	lncRNA	45	0.00118182	-0.320273	9	10	4	4	3	11	GGGCCCCAGCAACGGCACCTGGGCCCGGGGCCTGGCCTGCCGGGG
chr1	1080112	1080161	+	HG4_1754	55	Level4	ENSG00000223823	LINC01342	lncRNA	50	0.000979592	-0.50251	4	4	4	13	15	5	GGGGCTCTACAGCCTGTGGGGCCGCGCCTGCCTCTCGGGGCTTCCGGGCG
chr1	1080256	1080281	-	HG4_1755	69	Level3	ENSG00000223823	LINC01342	lncRNA	26	0.00036	-0.38032	4	8	5	1	1	3	GGGGACTGAGGGAGGCCTCGGAGGGG
chr1	1080293	1080332	-	HG4_1756	87	Level3	ENSG00000223823	LINC01342	lncRNA	40	0.00135897	-0.659462	11	11	8	3	1	1	GGGGGTGGGAAGGGAGGGGAGAGAGGCCCGGAAGGCCGGG
chr1	1080337	1080359	+	HG4_1757	51	Level4	ENSG00000223823	LINC01342	lncRNA	23	0.000409091	-0.450591	4	4	4	1	3	3	GGGGAGAGGACTGAGGCCTGGGG
chr1	1080479	1080511	-	HG4_1758	92	Level4	ENSG00000223823	LINC01342	lncRNA	33	0.00240625	-0.288406	9	5	9	0	1	1	GGGTGTGGAGGGGAGGAGCGGGGGGCTGTGGGG
chr1	1080534	1080563	-	HG4_1759	52	Level4	ENSG00000223823	LINC01342	lncRNA	30	0.00175862	-0.125448	4	4	7	4	1	6	GGGGAGCACAGGCCAGGAGGGGCCACGGTG
chr1	1080608	1080640	-	HG4_1760	80	Level4	ENSG00000223823	LINC01342	lncRNA	33	9.375e-05	-0.635344	4	10	4	2	4	5	GGGGCTCTCGGGGCAGAGGCTGGATGGACGGGG
chr1	1080671	1080705	+	HG4_1761	62	Level4	ENSG00000223823	LINC01342	lncRNA	35	0.0222647	-0.212206	4	6	11	3	1	6	GGGGACAGGCGGGAGCAGCTGAGGGCCGCCCGGGG
chr1	1080750	1080793	-	HG4_1762	80	Level4	ENSG00000223823	LINC01342	lncRNA	44	0.0135349	-0.288419	5	5	5	14	1	7	GGGTCGGCCATGAAGGTGGTGGGGGTCATGAGGTCACAAGGGGG
chr1	1080857	1080903	-	HG4_1763	77	Level4	ENSG00000223823	LINC01342	lncRNA	47	0.000934783	-0.689391	4	4	4	18	5	8	GGGGTTGGCCATGGGGTCACTGGGGTGAGCCATAAAGTCAGGTGGGG
chr1	1080953	1080986	-	HG4_1764	52	Level3	ENSG00000223823	LINC01342	lncRNA	34	0.00439394	-0.337152	11	4	4	0	3	8	GGGGTCAGCCATGAGGTCAGGGGGGTCAGTGAGG
chr1	1080990	1081029	+	HG4_1765	78	Level3	ENSG00000223823	LINC01342	lncRNA	40	0.00312821	-0.372282	6	9	5	9	2	2	GGAGGGCTCCCAGAAGGCCGAGGGCTGGGGGCAGGGGCAG
chr1	1081049	1081083	+	HG4_1766	56	Level4	ENSG00000223823	LINC01342	lncRNA	35	0.000441176	-0.964618	6	4	7	1	5	8	GGCCGGAGGGGCTGCAGGTCCGGCAGAGCCAGGGG
chr1	1081113	1081151	+	HG4_1767	57	Level4	ENSG00000223823	LINC01342	lncRNA	39	0.00415789	-0.6265	7	4	11	1	7	5	GCCAGGGTGGGGCCTGCCAGGGCGTCTGAGGCTCAGGGG
chr1	1081229	1081258	+	HG4_1768	66	Level2	ENSG00000223823	LINC01342	lncRNA	30	0.00551724	-0.190103	4	5	10	2	0	5	GGGGCTGGGAGGGCCAGGAGGCCACAGGGG
chr1	1081329	1081358	+	HG4_1769	68	Level2	ENSG00000223823	LINC01342	lncRNA	30	0.0103448	-0.254414	4	4	9	3	0	2	GGGGTCTGGGGGCCGGTGGGCAGCCCTGGG
chr1	1081523	1081553	+	HG4_1770	50	Level4	ENSG00000223823	LINC01342	lncRNA	31	0.00836667	-0.172267	4	10	6	0	3	1	GGGGGAGCCCTGGGCCCGGCCGGTGCCAGGG
chr1	1082001	1082047	+	HG4_1771	74	Level2	ENSG00000223823	LINC01342	lncRNA	47	0.410087	0.264957	5	9	10	10	3	1	GGGGGCTGCTCTGGAGGGGCTCTGCCTGGGCAGAGGGCGGGAAGCGG
chr1	1082053	1082086	+	HG4_1772	50	Level3	ENSG00000223823	LINC01342	lncRNA	34	0.260667	0.193303	5	4	10	1	3	0	GGGAGTGGGGACTGGGCAATAAGGACTCTTAGGG
chr1	1082294	1082337	+	HG4_1773	66	Level4	ENSG00000223823	LINC01342	lncRNA	44	0.0195349	-0.314256	5	10	5	12	1	2	GGAGGATCCCAAGGTTTGGGAGGCTGGCGGGGGCAGGTCCAGGG
chr1	1082446	1082479	+	HG4_1774	51	Level3	ENSG00000223823	LINC01342	lncRNA	34	0.0116061	-0.0561212	4	4	10	1	0	11	GGGGCGGTGGGTTCAGAGGTCAGAACAGGAGGGG
chr1	1082589	1082627	+	HG4_1775	58	Level3	ENSG00000223823	LINC01342	lncRNA	39	0.0103684	-0.532079	4	9	10	6	6	0	GGGGACCCCCGGTGCCTGGAGCCCAGGTAGGAAGGGGGG
chr1	1082661	1082700	+	HG4_1776	57	Level1	ENSG00000223823	LINC01342	lncRNA	40	0.00674359	-0.0602308	4	9	10	6	6	1	GGGGACCCCCGGTGCCTGGAGCCCAGGTAGGAAGGTGGGG
chr1	1082733	1082772	+	HG4_1777	57	Level1	ENSG00000223823	LINC01342	lncRNA	40	0.051359	-0.0516154	4	9	10	6	6	1	GGGGACCCCCGGTGCCTGGAGCCCAGGTAGGAAGGTGGGG
chr1	1082798	1082834	+	HG4_1778	56	Level2	ENSG00000223823	LINC01342	lncRNA	37	0.0155833	-0.156	6	4	9	1	6	7	GGAAGGTGGGGACCCCCGGTGCCTGGAGCCCAAGGGG
chr1	1082883	1082915	+	HG4_1779	66	Level2	ENSG00000223823	LINC01342	lncRNA	33	0.105031	0.098375	4	4	4	11	2	4	GGGGCCGAGCAATGTGGGGTTGGGGGATTGGAG
chr1	1082931	1082969	-	HG4_1780	57	Level2	ENSG00000223823	LINC01342	lncRNA	39	0.00318421	-0.142868	9	9	4	3	2	8	GGGGAGCAGGCTGGGGCCGCTGCAGGGCCTGGAAGATGG
chr1	1083023	1083037	+	HG4_1781	73	Level1	ENSG00000223823	LINC01342	lncRNA	15	0.128929	0.334286	3	3	3	1	2	0	GGGAGGGTTGGGGGG
chr1	1083717	1083746	-	HG4_1782	52	Level1	ENSG00000223823	LINC01342	lncRNA	30	0.00134483	-0.0681724	3	3	3	3	2	13	GGGATTTAGAAGCCAAGGGCTGGGTGTGGG
chr1	1084650	1084695	+	HG4_1785	90	Level3	ENSG00000223823	LINC01342	lncRNA	46	0.0333556	-0.389622	6	11	5	3	3	13	GTGGGGTCCGGGATCAGAGGTCAGGGGGGTGCAGTTGCCACGGGGG
chr1	1084743	1084766	+	HG4_1786	71	Level4	ENSG00000223823	LINC01342	lncRNA	24	0.00665217	-0.455217	7	5	4	1	1	2	GGGTGCGAGAGGGAGGGGCTGGGG
chr1	1084917	1084943	+	HG4_1787	71	Level4	ENSG00000223823	LINC01342	lncRNA	27	0.00203846	-0.647692	4	5	10	1	1	2	GGGGAGGAGGTGGCTGAGTGGCTGGGG
chr1	1084945	1084974	+	HG4_1788	52	Level4	ENSG00000223823	LINC01342	lncRNA	30	0.00962069	-0.446172	3	3	3	9	4	5	GGGTTTGCTGGAGGGCTGAGGGTCCGCGGG
chr1	1084988	1085006	+	HG4_1789	52	Level4	ENSG00000223823	LINC01342	lncRNA	19	0.000611111	-0.709944	3	3	7	2	0	1	GGGAAGGGGCAGAGGAGGG
chr1	1085025	1085063	+	HG4_1790	70	Level4	ENSG00000223823	LINC01342	lncRNA	39	0.0183421	-0.529368	4	8	4	1	2	16	GGGGCGTGGTGGGAAGGGGCGCCCCATGGTGGGAAGGGG
chr1	1085083	1085131	+	HG4_1791	59	Level4	ENSG00000223823	LINC01342	lncRNA	49	0.0817083	-0.787	6	11	5	2	17	3	GGAGGGCAGGTCCCGTGGGTCGAACGCCAGTGTCCTGGGAGTCTGGGGG
chr1	1085154	1085185	+	HG4_1792	66	Level4	ENSG00000223823	LINC01342	lncRNA	32	0.0372903	-0.49871	4	11	6	2	1	4	GGGGTTGGGACGTCAGGAGGTTGGTTTTGGGG
chr1	1085236	1085279	+	HG4_1793	97	Level4	ENSG00000223823	LINC01342	lncRNA	44	0.00369767	-0.279767	5	5	5	1	6	17	GGAGGAGGGGGAGGCGTGGGGGCTGGTCAGAGACCCCATGGGGG
chr1	1085386	1085418	+	HG4_1794	62	Level4	ENSG00000223823	LINC01342	lncRNA	33	0.0178438	-0.839406	4	7	4	5	3	1	GGGGCTGCAGGCCAGGTGAGGGGTGGCCAGTGG
chr1	1085480	1085524	+	HG4_1795	53	Level4	ENSG00000223823	LINC01342	lncRNA	45	0.00411364	-0.938886	4	10	11	5	6	5	GGGGCTCCTGGTGCCCTGGAAAGGTGGGAGGTGGTGGCCCAGGGG
chr1	1085725	1085759	-	HG4_1796	68	Level2	ENSG00000223823	LINC01342	lncRNA	35	0.000352941	-0.521294	4	11	11	1	1	3	GGGGCCAGCCCTGCTGGGAGGCTTTCTAGGTGGGG
chr1	1085801	1085845	-	HG4_1797	79	Level1	ENSG00000223823	LINC01342	lncRNA	45	0.000477273	-0.580023	4	4	4	8	5	16	GGGGCTCCCAGTCTTCTGCTGGGGAAACCGGGGCCTGCTTTGGGG
chr1	1085871	1085917	+	HG4_1798	76	Level2	ENSG00000223823	LINC01342	lncRNA	47	0.0741957	-0.648674	5	5	5	16	3	6	GGGGGCAGGCCAGGACCATCCGAGGGCTAGGGGGACACATGGGGCTG
chr1	1085961	1086005	+	HG4_1799	62	Level4	ENSG00000223823	LINC01342	lncRNA	45	0.0384545	-0.446045	7	4	4	10	5	11	GGGCCTGAACCCTCACAGGGGCTGCAGGGGGATGCAGAGCTGGGG
chr1	1086007	1086039	-	HG4_1800	54	Level4	ENSG00000223823	LINC01342	lncRNA	33	0.00821875	-0.0834688	4	4	11	7	2	1	GGGGTGGACGCCCTGGAAGAGGCCAGTGAGGGG
chr1	1086190	1086220	-	HG4_1801	63	Level4	ENSG00000223823	LINC01342	lncRNA	31	0.0009	-0.499033	5	9	4	2	3	4	GGGGACTTGGGGCCTGAGAGAGGGATGAGGG
chr1	1086253	1086289	+	HG4_1802	89	Level3	ENSG00000223823	LINC01342	lncRNA	37	0.00516667	-0.310167	4	4	4	4	11	6	GGGGTGCCGGGGAGCAGAGGTGAGGGGCCGGGAGGGG
chr1	1086788	1086824	-	HG4_1803	74	Level4	ENSG00000223823	LINC01342	lncRNA	37	0.00177778	-0.436222	10	8	5	6	3	0	GGGTGGGGGGCCCGGGACAGGTGAACTGCGGAAGGGG
chr1	1086892	1086936	-	HG4_1804	79	Level4	ENSG00000223823	LINC01342	lncRNA	45	0.00075	-0.404182	4	4	4	1	19	9	GGGGAACTCGCCAGGGGTCCTGCCCCAAGAGACTGTGGGGAGGGG
chr1	1087188	1087222	-	HG4_1805	79	Level3	ENSG00000223823	LINC01342	lncRNA	35	0.000970588	-0.399588	4	4	11	3	4	5	GGGGCAGCAGGAGACAGAGGCAGAGGGGAGCGGGG
chr1	1091640	1091682	-	HG4_1807	80	Level1	ENSG00000207730	MIR200B	miRNA	43	0.000142857	-0.427024	9	5	10	5	1	4	GGGTGCTGGTGCCGGGGAAATGGAGGGGGTGGATGGAGATGGG
chr1	1091843	1091861	+	HG4_1808	50	Level2	ENSG00000207730	MIR200B	miRNA	19	0.0183889	0.118944	3	3	5	2	1	2	GGGCTGGGAGGCCGTAGGG
chr1	1091894	1091923	+	HG4_1809	68	Level2	ENSG00000207730	MIR200B	miRNA	30	0.00337931	-0.222379	4	5	11	2	1	3	GGGGACGAGGGTGGCTGTGGAGGACTGGGG
chr1	1092097	1092138	+	HG4_1810	81	Level1	ENSG00000207730	MIR200B	miRNA	42	0.0352927	-0.0858049	5	9	10	1	7	1	GGGGGAGGACATGGGAGCTTCAGGGCCTCAGGTGGAGGTGGG
chr1	1092235	1092275	+	HG4_1811	146	Level2	ENSG00000207730	MIR200B	miRNA	41	0.0296	-0.39025	6	6	6	2	14	1	GGGGGGAAGGTGGGCCAGCACTTGCTTAGGGGGGCGGGGGG
chr1	1092435	1092463	+	HG4_1812	54	Level3	ENSG00000207730	MIR200B	miRNA	29	0.000607143	-0.231964	3	3	3	4	6	7	GGGTCTTGGGTCAGGTGGGAGGAGCCGGG
chr1	1092574	1092601	+	HG4_1813	55	Level2	ENSG00000207730	MIR200B	miRNA	28	0.0127778	0.000814805	3	3	3	8	1	7	GGGCATGGCCTGGGCGGGGAGCACTGGG
chr1	1092839	1092864	-	HG4_1819	103	Level3	ENSG00000207730	MIR200B	miRNA	26	0.00016	-0.52024	4	4	4	1	8	1	GGGGCGGGGCTGCGGGCGGGGCGGGG
chr1	1092934	1092971	+	HG4_1820	58	Level6	ENSG00000207730	MIR200B	miRNA	38	0.00156757	-0.495216	4	8	4	7	2	3	GGGGTTCGTGTGGAGCAGGAAGGGGGAAGGCGACGAGG
chr1	1092986	1093019	+	HG4_1821	50	Level6	ENSG00000207730	MIR200B	miRNA	34	0.00478788	-0.707636	10	8	9	1	1	1	GGGCGCCCCGAGGAGGCGGAGCTGCTGGGAGGGG
chr1	1093168	1093191	-	HG4_1822	50	Level5	ENSG00000207730	MIR200B	miRNA	24	0.000608696	-0.155739	11	3	3	0	3	1	GGGAGGGCCTGGGGCTAATTTTGG
chr1	1093219	1093253	-	HG4_1823	74	Level5	ENSG00000207730	MIR200B	miRNA	35	0.00117647	-0.845618	4	6	4	1	15	1	GGGGCGGGGCCCGTGACCCCCTACGGGTTGAGGGG
chr1	1093280	1093329	+	HG4_1824	91	Level5	ENSG00000207730	MIR200B	miRNA	50	0.000265306	-0.602367	6	6	10	6	5	11	GGAGGGTCAGGAGGGGGGAGCGAGGATCCGGGGCCTGGCACCCTGGGTGG
chr1	1093343	1093360	+	HG4_1825	50	Level6	ENSG00000207730	MIR200B	miRNA	18	0.000235294	-0.696471	3	3	3	1	2	2	GGGAGGGTTGGGCAGGCG
chr1	1093361	1093387	-	HG4_1826	74	Level6	ENSG00000207730	MIR200B	miRNA	27	0.0200769	-0.102423	5	5	7	2	2	1	GCGGGCGGGATGGCTGGAGGCTGGGGG
chr1	1093488	1093519	-	HG4_1827	50	Level5	ENSG00000207730	MIR200B	miRNA	32	0.000548387	-0.273355	3	3	3	14	2	4	GGGCTCAGGGCTGGGGCCCCCCTCAGGCAGGG
chr1	1093541	1093585	-	HG4_1828	73	Level5	ENSG00000207730	MIR200B	miRNA	45	9.09091e-05	-0.713477	6	10	7	0	4	13	GGGGGCTACCTTCCCCCTGGGACGGTGCTGGGAAGAAGGGGAGGG
chr1	1093696	1093728	-	HG4_1829	51	Level5	ENSG00000207730	MIR200B	miRNA	33	0.0171562	0.00775	6	4	11	2	1	0	GGGCCCGAGGTCTCGCTGGGCGGGGCAGGCAGG
chr1	1093730	1093755	+	HG4_1830	69	Level5	ENSG00000207730	MIR200B	miRNA	26	0.21808	0.48284	7	4	4	2	3	0	GCCAGGGCTGGGGGCTGGGGGCTGGG
chr1	1093810	1093842	-	HG4_1831	93	Level5	ENSG00000207730	MIR200B	miRNA	33	0.00446875	-0.475062	5	6	10	1	0	1	GGCAGCCGGGTGGGGACCGTGGAGGGGAGGGGG
chr1	1094089	1094126	-	HG4_1832	79	Level5	ENSG00000207730	MIR200B	miRNA	38	0.015	-0.178811	6	7	7	10	0	3	GGGGGCAAGGGCAGGGGCAGGGCTCAAGTCTCGGGAGG
chr1	1094151	1094167	-	HG4_1833	52	Level5	ENSG00000207730	MIR200B	miRNA	17	0	-0.647125	3	4	3	3	0	1	GGGAGGGGAGGCCTGGG
chr1	1094304	1094325	+	HG4_1834	63	Level4	ENSG00000207730	MIR200B	miRNA	22	0.000666667	-0.694286	3	3	3	4	4	2	GGGCCCTGGGGCCTGGGTAGGG
chr1	1094935	1094974	+	HG4_1835	73	Level2	ENSG00000207730	MIR200B	miRNA	40	0.00453846	-0.485333	4	11	4	3	10	4	GGGGAGCGGCCACAGTGGATTTTATTATGGGGCGACGGGG
chr1	1095084	1095111	+	HG4_1836	69	Level3	ENSG00000207730	MIR200B	miRNA	28	0.0158889	-0.0747407	5	10	4	1	2	2	GTGGGAGGAACCGTGGACGGGGCTGGGG
chr1	1095611	1095647	+	HG4_1837	85	Level3	ENSG00000207730	MIR200B	miRNA	37	0.0238611	-0.200139	11	5	6	0	7	1	GGGACGGTCGGGGGGGATGCGCAGGGAGGAGGGAAGG
chr1	1095714	1095742	+	HG4_1838	54	Level3	ENSG00000207730	MIR200B	miRNA	29	0.0348929	-0.318357	3	3	3	7	5	5	GGGCCTGATTGGGTCGGAGGGCACGCGGG
chr1	1096047	1096079	-	HG4_1839	82	Level5	ENSG00000207730	MIR200B	miRNA	33	0.0044375	0.02175	4	11	4	7	0	3	GGGGTGTGGGGGGCACCCCAGGTGTCGCTGGGG
chr1	1096302	1096340	-	HG4_1840	76	Level2	ENSG00000207730	MIR200B	miRNA	39	0.00760526	-0.0341316	5	10	5	4	3	1	GGGACTCCTGGTGGGAGCTTGGGGCCTGTGATGTGGGGG
chr1	1096375	1096401	-	HG4_1841	52	Level3	ENSG00000207730	MIR200B	miRNA	27	0.000807692	-0.358731	4	8	6	1	1	1	GGCTGGTGGTGGGTGGTGAAGGCGGGG
chr1	1096421	1096455	-	HG4_1842	105	Level3	ENSG00000207730	MIR200B	miRNA	35	0.000441176	-0.681559	5	8	10	3	4	0	GGGGGGCAGGAGGGGCAAAGGGCCCGGTCTGGGGG
chr1	1096520	1096544	-	HG4_1843	59	Level3	ENSG00000207730	MIR200B	miRNA	25	0.00220833	-0.336208	3	3	3	2	9	2	GGGCAGGGAAGGACCCTGGGCAGGG
chr1	1096585	1096620	-	HG4_1844	88	Level4	ENSG00000207730	MIR200B	miRNA	36	0.000257143	-0.812029	10	5	7	2	2	1	GCTCTGGGGTGGAAGGGCTGGGGGCAGAGCCTGGGG
chr1	1096626	1096647	-	HG4_1845	63	Level4	ENSG00000207730	MIR200B	miRNA	22	0.000190476	-1.162	3	3	3	6	2	2	GGGATGGGACGGGACGTCTGGG
chr1	1096895	1096935	+	HG4_1846	73	Level3	ENSG00000207730	MIR200B	miRNA	41	0.00025	-0.763375	5	5	5	3	4	14	GGCGGCGTGCGGGTAGTGGGGGTGTGAGCCCGAGACGGGGG
chr1	1097044	1097062	-	HG4_1847	85	Level3	ENSG00000207730	MIR200B	miRNA	19	0.000388889	-0.387056	4	4	4	1	0	2	GGGGCAGGTGGGGGTGGGG
chr1	1097111	1097149	+	HG4_1848	87	Level1	ENSG00000207730	MIR200B	miRNA	39	0.00110526	-0.609842	5	11	8	1	0	4	GGGGGAGGGACTGTTGGGGCAAGGGCAGTGGGTCAGAGG
chr1	1097368	1097397	+	HG4_1849	70	Level1	ENSG00000207730	MIR200B	miRNA	30	0.00196552	-0.291379	5	5	8	0	6	1	GGGAGGGGCGCTTCCCGGACCGGGCGGGGG
chr1	1097407	1097431	-	HG4_1850	104	Level1	ENSG00000207730	MIR200B	miRNA	25	0.000333333	-0.811417	4	4	4	2	3	4	GGGGACCAGGGGTCTGGGGGTGGGG
chr1	1097573	1097596	-	HG4_1851	74	Level1	ENSG00000207730	MIR200B	miRNA	24	8.69565e-05	-0.568565	5	4	9	1	1	0	GGGGGAATGAGGGAGGGGTGTGGG
chr1	1097611	1097651	+	HG4_1852	67	Level3	ENSG00000207730	MIR200B	miRNA	41	0.00015	-0.831925	4	4	7	21	1	0	GGGGTCTCGGAGCCTCTTGCCCATTGGGGTGGGACTGGGGG
chr1	1097776	1097809	-	HG4_1853	51	Level4	ENSG00000207730	MIR200B	miRNA	34	9.09091e-05	-0.731212	4	10	4	2	8	2	GGGGCTGAGGCCTCTCATGGACAGAGGGCAGGGG
chr1	1097858	1097882	-	HG4_1854	59	Level4	ENSG00000207730	MIR200B	miRNA	25	0.0025	-0.0982917	3	3	3	3	8	2	GGGTAGGGTGGCCCCAGGGTGAGGG
chr1	1097914	1097939	+	HG4_1855	73	Level4	ENSG00000207730	MIR200B	miRNA	26	0.00556	-0.38968	8	4	4	0	1	1	GGAGCTGGGGGGTGGGGAGGCAGAGG
chr1	1097967	1097997	-	HG4_1856	70	Level4	ENSG00000207730	MIR200B	miRNA	31	0.000966667	-0.554467	4	4	10	2	2	0	GGAGTGTGGGCGACATGGGCAGGGGTAGGGG
chr1	1098048	1098083	+	HG4_1857	91	Level5	ENSG00000207730	MIR200B	miRNA	36	0.497886	0.911257	11	5	7	1	1	1	GGGCGGCAAGGTGGGGGCGGGACGGAGTCTGCGGGG
chr1	1098118	1098146	-	HG4_1858	54	Level6	ENSG00000207730	MIR200B	miRNA	29	0.403393	0.737393	3	3	3	4	1	12	GGGCTCCCATAGGCCGGGCGGGAGGCGGG
chr1	1098176	1098216	+	HG4_1859	54	Level6	ENSG00000207730	MIR200B	miRNA	41	0.749275	1.71092	9	9	4	5	9	1	GGAGATTGGCCAGCGGGAGCTCGCACCTGTGTGGGGCGGGG
chr1	1098240	1098286	-	HG4_1860	76	Level6	ENSG00000207730	MIR200B	miRNA	47	0.0448261	-0.00450001	5	7	5	15	4	6	GGTGGCGAGGTGGGGGCCTCGGGAGGGAAGAGCCGGCTCGGCGGGGG
chr1	1098291	1098321	-	HG4_1861	51	Level5	ENSG00000207730	MIR200B	miRNA	31	0.245433	0.0755333	3	3	3	5	4	10	GGGAGAGTTTCGAGGGCGACGGGACAATGGG
chr1	1098551	1098577	+	HG4_1862	69	Level5	ENSG00000207730	MIR200B	miRNA	27	0.151846	-0.161269	4	8	6	1	2	2	GGGGAGGCGCTGGCTGCAGGGTCGGGG
chr1	1098632	1098649	+	HG4_1863	52	Level4	ENSG00000207730	MIR200B	miRNA	18	0.778706	1.62824	3	5	3	0	3	1	GGGGCAGGTAAGGGCGGG
chr1	1098654	1098695	+	HG4_1864	85	Level4	ENSG00000207730	MIR200B	miRNA	42	0.095561	0.0175854	10	5	5	7	1	9	GGGGAGGCTGAGGCGCAGGGGGAGGCGGCTCCCTGCAGGGGG
chr1	1098726	1098752	+	HG4_1865	56	Level4	ENSG00000207730	MIR200B	miRNA	27	0.00365385	-0.933462	4	4	4	2	4	3	GGGGCAGGGGCGCAGGTGACAGATGGG
chr1	1098952	1098972	+	HG4_1866	64	Level4	ENSG00000207730	MIR200B	miRNA	21	0.0002	-0.27605	3	3	3	2	3	4	GGGCAGGGCCTGGGCAGAGGG
chr1	1099240	1099269	+	HG4_1867	65	Level4	ENSG00000207730	MIR200B	miRNA	30	0.00831034	-0.342517	4	6	8	4	3	1	GGGGTCGTGGCTGGTCTGGTACAGGTGGGG
chr1	1100081	1100108	-	HG4_1869	73	Level4	ENSG00000207730	MIR200B	miRNA	28	0.13163	0.269778	4	4	9	1	0	1	GGGAGTCAGAGGCTGCCGGGGGGTGGGG
chr1	1100229	1100255	-	HG4_1870	68	Level3	ENSG00000207730	MIR200B	miRNA	27	0.0443846	0.000846152	7	7	4	3	1	1	GGGGTGGGGTGGGAGCGCCCGGCGAGG
chr1	1100288	1100328	+	HG4_1871	53	Level4	ENSG00000207730	MIR200B	miRNA	41	0.0503	-0.040875	6	10	4	0	8	9	GGGCAGGGCGGCCAGGTGCGCCGAGGGGCGCCTCCACGGGG
chr1	1100577	1100603	-	HG4_1872	68	Level3	ENSG00000207730	MIR200B	miRNA	27	0.000423077	-0.812385	5	8	4	0	3	3	GGGGTGAGGGGCAAGGAGTCGGGTGGG
chr1	1100638	1100684	-	HG4_1873	75	Level3	ENSG00000207730	MIR200B	miRNA	47	0.000695652	-0.520043	5	11	10	7	6	1	GGCTGGGTGGGGAGATGGTGGCCTGGGCCGGCAGGCTCAGCTGGGGG
chr1	1100913	1100956	+	HG4_1874	52	Level4	ENSG00000207730	MIR200B	miRNA	44	0.00165116	-0.121116	4	8	11	14	0	3	GGGGTTCCTGAGAAGGCTGGCCCTGGGTGGCCAAGGGCCTGGGG
chr1	1100987	1101018	+	HG4_1875	50	Level2	ENSG00000207730	MIR200B	miRNA	32	0.00112903	-0.683871	3	3	3	17	1	2	GGGAGGCCGGCCCGTCCGCCGGGTGGGCTGGG
chr1	1101269	1101297	+	HG4_1876	71	Level4	ENSG00000207730	MIR200B	miRNA	29	0.00857143	-0.421571	4	6	11	3	0	1	GGGGCCAGGGCAGGGGACCTGGTGTGGGG
chr1	1101397	1101444	+	HG4_1877	69	Level4	ENSG00000207730	MIR200B	miRNA	48	0.0499149	-0.271681	5	6	10	1	16	2	GGGGGCGGGCGGACACGACCTTTGTTGTGGTCGGCGGGCAGACAGGGG
chr1	1101725	1101744	-	HG4_1878	52	Level4	ENSG00000207730	MIR200B	miRNA	20	0.000210526	-0.581105	3	8	3	1	2	0	GGGGGGCAGGAGGAAGTGGG
chr1	1101886	1101910	-	HG4_1879	77	Level1	ENSG00000207730	MIR200B	miRNA	25	0.00025	-0.582417	7	5	5	1	1	1	GTGGGTGGGGGTGCGGGCGGGGCAG
chr1	1101912	1101940	-	HG4_1880	144	Level1	ENSG00000207730	MIR200B	miRNA	29	0.00153571	-0.361214	5	5	5	1	1	7	GGGGGTGCAGGCGGGGGTGGGGGTGGGGG
chr1	1101966	1102001	+	HG4_1881	73	Level1	ENSG00000207730	MIR200B	miRNA	36	0.00228571	-0.880286	4	7	4	2	3	12	GGGGCAGCATGGGAGAGGGGTCTCCAGGTGGCGGGG
chr1	1102033	1102064	+	HG4_1882	50	Level3	ENSG00000207730	MIR200B	miRNA	32	0.00322581	-0.60629	3	3	3	15	3	2	GGGCCTTTGAGAAGAGAAGGGGCTGGGCAGGG
chr1	1102134	1102150	+	HG4_1883	70	Level4	ENSG00000207730	MIR200B	miRNA	17	0.0005625	-1.11544	3	3	3	3	0	2	GGGCCCGGGGGGCTGGG
chr1	1102202	1102234	+	HG4_1884	89	Level4	ENSG00000207730	MIR200B	miRNA	33	0.0021875	-0.217437	6	5	11	1	4	0	GAGGGGTGGGGGCAGAGGGCCGAGCGGGGCGGG
chr1	1102297	1102314	-	HG4_1885	69	Level5	ENSG00000207730	MIR200B	miRNA	18	0	-1.84841	3	3	3	0	5	1	GGGTGGGCACCTGGGGGG
chr1	1102349	1102374	+	HG4_1886	57	Level5	ENSG00000207730	MIR200B	miRNA	26	0.00032	-0.8492	3	3	3	5	1	8	GGGCTGGCGGGTGGGGCTCACCCGGG
chr1	1102422	1102453	-	HG4_1887	50	Level4	ENSG00000207730	MIR200B	miRNA	32	0.000129032	-0.595032	3	3	3	0	13	7	GGGACTCGCTGGGAAGCTCAGTAGCTGGGGGG
chr1	1102604	1102637	-	HG4_1888	88	Level3	ENSG00000207730	MIR200B	miRNA	34	0.00148485	-0.554697	5	6	8	4	1	0	GGGGAGTGTGGGGCTCGGCGGGAGGCCCTGGGGG
chr1	1102639	1102669	-	HG4_1889	70	Level3	ENSG00000207730	MIR200B	miRNA	31	0.0001	-0.762933	10	9	4	0	3	1	GGGGTGGGGTCCGGTGAGCGGGCTGTGTGGG
chr1	1102689	1102734	+	HG4_1890	94	Level4	ENSG00000207730	MIR200B	miRNA	46	0.000577778	-0.454022	6	6	9	6	11	2	GGGGAGAGTGACGGGGGGACGTGACCTTCGGAAGGGGGCTGGGGCG
chr1	1102757	1102799	-	HG4_1891	50	Level4	ENSG00000207730	MIR200B	miRNA	43	0.000547619	-0.315405	4	5	11	11	2	6	GGGGCGCCCTGGGTGCAGCTGCAGGAGGCCTTGCATTCCGGGG
chr1	1103034	1103076	-	HG4_1892	80	Level5	ENSG00000207607	MIR200A	miRNA	43	0.000261905	-0.800476	5	10	10	1	4	5	GCAAGGGGACCCTGGGGCTGCTGACCCGGGACCAAGGCGGGGG
chr1	1103083	1103100	+	HG4_1893	52	Level4	ENSG00000207607	MIR200A	miRNA	18	0	-0.649294	5	3	3	2	1	1	GGAAGCAGGGAGGGTGGG
chr1	1103120	1103155	-	HG4_1894	85	Level4	ENSG00000207607	MIR200A	miRNA	36	0.000142857	-0.754314	5	6	10	3	1	3	GGGACCGGACAGGGCTGGCGGAGAGGGGCTTGGGGG
chr1	1103210	1103251	-	HG4_1895	69	Level3	ENSG00000207607	MIR200A	miRNA	42	0.172488	-0.123317	4	4	10	16	1	3	GGGGCCCGGGAGGGACGTGGGGTCCCGCCAGGCAGGCAGGGG
chr1	1103381	1103409	+	HG4_1896	66	Level3	ENSG00000207607	MIR200A	miRNA	29	0.0140357	-0.335464	6	4	8	2	4	1	GATGGGCTGGGGCGGAGGGCCGAGCGGGG
chr1	1103419	1103443	+	HG4_1897	59	Level3	ENSG00000207607	MIR200A	miRNA	25	0.00275	-0.44925	3	3	3	3	4	6	GGGTGAGGGCGGAGGGCCGAGCGGG
chr1	1103454	1103478	+	HG4_1898	59	Level3	ENSG00000207607	MIR200A	miRNA	25	0.00295833	-0.343833	3	3	3	3	4	6	GGGTGAGGGCGGAGGGCCGAGCGGG
chr1	1103489	1103513	+	HG4_1899	59	Level3	ENSG00000207607	MIR200A	miRNA	25	0.00125	-0.553917	3	3	3	3	4	6	GGGTGAGGGCGGAGGGCTGAGCGGG
chr1	1103553	1103589	+	HG4_1900	89	Level3	ENSG00000207607	MIR200A	miRNA	37	0.000722222	-0.556361	4	4	4	1	12	8	GGGGAGGGGCCGGCCTCTGCCGGGGGTGCCCCCGGGG
chr1	1103667	1103703	-	HG4_1901	100	Level2	ENSG00000207607	MIR200A	miRNA	37	0.00102778	-0.71625	5	9	5	1	9	1	GGTTGGGTGGGGGAGGCACAGCGGCTCCGGGAGGGGG
chr1	1103749	1103775	+	HG4_1902	56	Level2	ENSG00000207607	MIR200A	miRNA	27	0.0285769	-0.329269	3	3	3	2	6	7	GGGCTGGGATGCCAGGGCTGGAGAGGG
chr1	1103802	1103851	+	HG4_1903	54	Level2	ENSG00000207607	MIR200A	miRNA	50	0.000959184	-0.539449	8	6	5	6	6	14	GGTCCGGGCTCCGTGGAGGGTCTGCTGGGGGCGCAGGAAGGACAAGGTGG
chr1	1103879	1103922	+	HG4_1904	62	Level2	ENSG00000198976	MIR429	miRNA	44	0.0116977	-0.475395	4	4	5	3	20	4	GGGGAGCGGGGACGCTCTGCGCTTGCCCTCTGAGGGACAAGGGG
chr1	1104057	1104083	+	HG4_1905	73	Level3	ENSG00000198976	MIR429	miRNA	27	0.0268077	-0.369	4	4	4	1	9	1	GGGGAGGGGGCAGCCACCGGGGAGAGG
chr1	1104213	1104262	+	HG4_1906	84	Level3	ENSG00000198976	MIR429	miRNA	50	0.000877551	-0.666061	7	9	5	4	2	18	GGCTGGGACCAGGTGCTGGGATGGGGGCTGTCAGGGAAGTGCCTCGGGGG
chr1	1104318	1104359	-	HG4_1907	78	Level4	ENSG00000198976	MIR429	miRNA	42	0.00107317	-0.593073	5	7	10	4	8	1	GGGCTGGTGTCTGCGGGGCCTGTGAAGGGAAGGCCCCGGGGG
chr1	1104616	1104644	-	HG4_1908	54	Level4	ENSG00000272141	RP11-465B22.8	lncRNA	29	0.00207143	-0.456714	3	3	3	1	15	1	GGGTGGGCACAGGCCATGGCGAGGGTGGG
chr1	1104742	1104764	-	HG4_1909	107	Level4	ENSG00000272141	RP11-465B22.8	lncRNA	23	0.0803636	-0.341955	4	4	4	1	4	2	GGGGCTGGGGCTGTGGGGTGGGG
chr1	1104992	1105016	+	HG4_1910	61	Level4	ENSG00000272141	RP11-465B22.8	lncRNA	25	0.00525	-0.5215	4	8	4	2	1	2	GGGGCTGAGGCGGGCGGGGCCGGTG
chr1	1105447	1105478	-	HG4_1911	50	Level4	ENSG00000272141	RP11-465B22.8	lncRNA	32	0.00387097	-0.236323	4	6	10	2	1	1	GGGCACAGCGGTGAGGAGGTGCTGGGATGGGG
chr1	1105569	1105606	+	HG4_1912	70	Level3	ENSG00000272141	RP11-465B22.8	lncRNA	38	0.00897297	-0.365297	4	6	4	7	8	5	GGGGTGTGACAGGAAGGACCCTGCTGGGGCTGGCGGGG
chr1	1105851	1105882	-	HG4_1914	91	Level1	ENSG00000272141	RP11-465B22.8	lncRNA	32	0.00377419	-0.340161	6	8	10	1	1	1	GGGGGAGGGAAAGAGGAGGGAAGGGAGGGAGG
chr1	1105903	1105928	-	HG4_1915	84	Level1	ENSG00000272141	RP11-465B22.8	lncRNA	26	0.00676	-0.10184	6	5	6	2	1	1	GGAGGAGGGAGGAGGGGGAAGGAGGG
chr1	1105941	1105957	-	HG4_1916	53	Level1	ENSG00000272141	RP11-465B22.8	lncRNA	17	0.001625	-0.109312	3	3	3	1	1	1	GAAGGAGGGAGGGAGGG
chr1	1106059	1106094	+	HG4_1917	79	Level3	ENSG00000272141	RP11-465B22.8	lncRNA	36	0.00528571	-0.378629	5	5	5	7	5	4	GGGAGCTACCGAGGGGGCAGCCGGTGGCCCTGGGGG
chr1	1106286	1106335	-	HG4_1918	66	Level4	ENSG00000272141	RP11-465B22.8	lncRNA	50	0.000795918	-0.74702	6	9	5	0	16	6	GGGCCAGGCAGAATGGGGGAGGCCTGGCACCTCTCGGGCAGTGGGTGGGG
chr1	1106374	1106405	-	HG4_1919	50	Level3	ENSG00000272141	RP11-465B22.8	lncRNA	32	0.000774194	-0.910065	3	3	3	4	11	5	GGGCAGGTGGGAGCAGGACCTTGGGCCGTGGG
chr1	1106532	1106563	+	HG4_1920	83	Level1	ENSG00000272141	RP11-465B22.8	lncRNA	32	0.00751613	-0.474903	4	4	11	5	0	4	GGGGAGCCTGGGGGCTTCTGAGGGCGGTGGGG
chr1	1106618	1106662	-	HG4_1922	89	Level1	ENSG00000272141	RP11-465B22.8	lncRNA	45	0.00225	-0.539364	7	5	5	6	4	11	GGACGGGTTTCCTTGTGTGGGGGGAGAGGGGGTGCAGCGGGCAGG
chr1	1106730	1106755	-	HG4_1923	57	Level3	ENSG00000272141	RP11-465B22.8	lncRNA	26	0.00272	-0.43232	3	3	3	1	2	11	GGGTCCTTGCCCCTGGGCTGGGAGGG
chr1	1106954	1107000	-	HG4_1924	90	Level3	ENSG00000272141	RP11-465B22.8	lncRNA	47	0.000195652	-0.870304	5	5	9	8	10	0	GGGCCTTCGGGGAGCAGGGCCCACTTGGTGGGGGTGACGGGTGGGGG
chr1	1107022	1107046	-	HG4_1925	71	Level4	ENSG00000272141	RP11-465B22.8	lncRNA	25	0.00858333	0.128917	4	4	6	2	1	1	GGTCAGGTGGCAGGTGGGGCTGGGG
chr1	1107129	1107155	+	HG4_1926	71	Level4	ENSG00000205231	TTLL10-AS1	lncRNA	27	0.00142308	-0.757192	9	7	4	1	1	1	GGCGCAAGGTGGGAGTGCGGGGAGGGG
chr1	1107253	1107298	-	HG4_1927	78	Level5	ENSG00000205231	TTLL10-AS1	lncRNA	46	0.00504444	-0.263444	10	10	5	2	5	4	GGGGCCTGAGCTGTGGGGGAAGAAGGGGCCCCGGCTGTCCCTGGGG
chr1	1107339	1107367	+	HG4_1928	51	Level4	ENSG00000205231	TTLL10-AS1	lncRNA	29	0.000535714	-0.401429	5	4	11	2	1	1	GTGGGTCGGGGAGGCGGCTCCGGAGCGGG
chr1	1107497	1107543	-	HG4_1929	64	Level2	ENSG00000205231	TTLL10-AS1	lncRNA	47	0.00756522	0.047587	4	11	4	21	1	2	GGGGCTGGGGAGGCAGACAGGGTCCTCTCCTGGAGCCCCCAGAGGGG
chr1	1107571	1107614	-	HG4_1930	83	Level2	ENSG00000205231	TTLL10-AS1	lncRNA	44	0.00669767	-0.161186	11	5	5	8	3	7	GGGGGAGACGCCGTGGGACTGGGGGGCAGAGATGGGTGACACGG
chr1	1108970	1109002	+	HG4_1932	62	Level2	ENSG00000205231	TTLL10-AS1	lncRNA	33	0.00090625	-0.141656	7	4	9	4	4	1	GGCCAGGTCCTGGGGTGCTGAGCATGGGTGGGG
chr1	1109030	1109048	+	HG4_1933	67	Level2	ENSG00000205231	TTLL10-AS1	lncRNA	19	0.000888889	-0.383833	3	3	3	1	2	4	GGGAGGGCCGGGCGGAGGG
chr1	1109161	1109185	-	HG4_1934	76	Level2	ENSG00000205231	TTLL10-AS1	lncRNA	25	0.0220833	-0.207917	4	4	4	1	7	1	GGGGAGGGGCTGCTGAGTGGCGGGG
chr1	1109351	1109383	-	HG4_1935	67	Level4	ENSG00000205231	TTLL10-AS1	lncRNA	33	0.00084375	0.0454375	4	9	10	1	1	4	GGGGACCCGCAGGCAGGGCGTAGGAGGGCGGGG
chr1	1109414	1109449	+	HG4_1936	75	Level3	ENSG00000205231	TTLL10-AS1	lncRNA	36	0.002	-0.4528	4	4	9	1	8	6	GGGGAGGGGACTGGACAGGGATCGGGTAGGGTGGGG
chr1	1109546	1109561	+	HG4_1937	72	Level2	ENSG00000205231	TTLL10-AS1	lncRNA	16	0.311533	0.418067	3	3	3	1	1	2	GGGTGGGAGGGCTGGG
chr1	1112093	1112132	-	HG4_1939	58	Level1	ENSG00000205231	TTLL10-AS1	lncRNA	40	0.00205128	-0.380872	4	4	11	6	5	1	GGGTCACCGTGGAGCCCCAGGCGAGAGGGGAGGCCCGGGG
chr1	1112158	1112183	-	HG4_1940	57	Level1	ENSG00000205231	TTLL10-AS1	lncRNA	26	8e-05	-0.74492	3	3	3	5	3	6	GGGAACCCTGGGGATGGGACTGTGGG
chr1	1113345	1113374	-	HG4_1943	52	Level1	ENSG00000205231	TTLL10-AS1	lncRNA	30	0.00406897	-0.183379	3	3	3	11	6	1	GGGTGGGGCCACTGGGACCCGTCCTCAGGG
chr1	1113409	1113438	-	HG4_1944	55	Level1	ENSG00000205231	TTLL10-AS1	lncRNA	30	0.00110345	-0.18969	4	4	9	5	2	2	GAGGAAGCCCACGGGCAGGGGAAGGTGGGG
chr1	1113465	1113480	+	HG4_1945	53	Level1	ENSG00000205231	TTLL10-AS1	lncRNA	16	0.0026	-0.0756667	4	3	3	0	2	1	GGCGGGGCAGGGAGGG
chr1	1113551	1113578	-	HG4_1946	57	Level1	ENSG00000205231	TTLL10-AS1	lncRNA	28	0.00737037	-0.0511111	4	8	4	2	2	4	GGGGCTCTGAGGCTGGAGAAGGCTGGGG
chr1	1114086	1114121	+	HG4_1947	62	Level2	ENSG00000205231	TTLL10-AS1	lncRNA	36	0.000628571	-0.765029	4	8	4	2	6	1	GGGGTCGGGCCTGGCACCCAGGGGCGGCCGCAGAGG
chr1	1114219	1114236	-	HG4_1948	52	Level3	ENSG00000205231	TTLL10-AS1	lncRNA	18	0.111882	0.0697647	3	3	3	1	1	1	GAATGGAGGGTGGGAGGG
chr1	1114249	1114283	-	HG4_1949	62	Level4	ENSG00000205231	TTLL10-AS1	lncRNA	35	0.0782647	-0.0392353	4	11	4	1	8	1	GGAAGGAGGGGCAGCGTCAGGCCTGCTGGGTGGGG
chr1	1114455	1114483	+	HG4_1950	54	Level4	ENSG00000205231	TTLL10-AS1	lncRNA	29	0.00832143	-0.185071	3	3	3	14	2	1	GGGAGGCGCCCTTTCCTGGGCAGGGTGGG
chr1	1114571	1114590	-	HG4_1951	66	Level4	ENSG00000205231	TTLL10-AS1	lncRNA	20	0.000421053	-0.483895	3	3	3	3	5	0	GGGGGGTGCCCGGGCGAGGG
chr1	1114858	1114898	+	HG4_1952	55	Level3	ENSG00000205231	TTLL10-AS1	lncRNA	41	0.003675	-0.55585	4	8	11	3	4	7	GGGGCCAGCTGTGGGCGCCGGGCTCTGCAGGCACAGAGGGG
chr1	1114943	1114987	-	HG4_1953	67	Level3	ENSG00000162571	TTLL10	protein_coding	45	0.0137955	-0.122477	4	4	11	11	6	5	GGGGCCATTGTCAGGCCGGGAGACGAGGGGCTGCCCTTCCAGGGG
chr1	1115086	1115112	-	HG4_1954	51	Level4	ENSG00000162571	TTLL10	protein_coding	27	0.00869231	-0.0571154	4	6	7	2	1	1	GGGCAGTGGCCTGGTGCAGGGCAGGGG
chr1	1115140	1115173	-	HG4_1955	106	Level4	ENSG00000162571	TTLL10	protein_coding	34	0.0050303	-0.182788	6	5	11	2	4	1	GGGGGTGGGGAGCTTGGAGCAGGGGGCAGGGAGG
chr1	1115221	1115254	-	HG4_1956	74	Level3	ENSG00000162571	TTLL10	protein_coding	34	0.00030303	-0.293818	4	4	4	1	13	3	GGCGGCCTGGGGACTGCTTACATCTGGGGAGGGG
chr1	1115377	1115405	-	HG4_1957	83	Level3	ENSG00000162571	TTLL10	protein_coding	29	0.000214286	-0.548643	8	4	4	1	7	1	GGGGTGGGGTCCCACCGGGGTGGCTACGG
chr1	1115632	1115652	+	HG4_1958	64	Level4	ENSG00000162571	TTLL10	protein_coding	21	0.01695	0.27505	3	3	3	8	0	1	GGGCTCCTGCTGGGGGGTGGG
chr1	1115760	1115787	-	HG4_1959	55	Level1	ENSG00000162571	TTLL10	protein_coding	28	0.00403704	-0.549778	3	3	3	10	4	2	GGGCTGGGCCCCGGGAGCAGGCGGTGGG
chr1	1115793	1115820	-	HG4_1960	69	Level1	ENSG00000162571	TTLL10	protein_coding	28	0.000259259	-1.03863	9	6	4	1	2	2	GGGGTTGGGGATGGCGGGCGGCCAGCGG
chr1	1115830	1115858	-	HG4_1961	126	Level2	ENSG00000162571	TTLL10	protein_coding	29	0.0243571	-0.421429	5	5	5	6	1	1	GAGGGGTGGGGGCGGGGGTGACCTGGGGG
chr1	1116036	1116061	+	HG4_1962	71	Level4	ENSG00000162571	TTLL10	protein_coding	26	0.0004	-1.09788	8	6	4	2	1	1	GCACAGGGCAGGTTGGAGGGGTGGGG
chr1	1116195	1116230	+	HG4_1963	65	Level3	ENSG00000162571	TTLL10	protein_coding	36	0.163486	0.349343	10	11	4	3	4	0	GGGCCATGAGCAAGGCCAGCAAGGTGCCGGGGGGGG
chr1	1116250	1116271	-	HG4_1964	92	Level3	ENSG00000162571	TTLL10	protein_coding	22	4.7619e-05	-0.990238	4	4	4	2	2	0	GGGACGGGGGCAGGGGCAGGGG
chr1	1116280	1116307	-	HG4_1965	100	Level1	ENSG00000162571	TTLL10	protein_coding	28	0.0111481	-0.916259	4	4	4	8	2	2	GGGGCAGGGGCAGGGGCAGGCGTAGGGG
chr1	1116316	1116342	-	HG4_1966	101	Level1	ENSG00000162571	TTLL10	protein_coding	27	0.00138462	-0.513615	4	4	4	1	2	8	GGGGCGGGCGCAGGGGCAGGGGTGGGG
chr1	1116351	1116377	-	HG4_1967	69	Level1	ENSG00000162571	TTLL10	protein_coding	27	0.0551923	-1.37508	4	4	5	2	3	0	GGGAGCCTGGGTGGCCAGGGGCAGGGG
chr1	1116391	1116418	-	HG4_1968	100	Level1	ENSG00000162571	TTLL10	protein_coding	28	0.00525926	-0.877593	4	4	4	2	8	2	GGGGCAGGGGCAAGGGCAGGGGCAGGGG
chr1	1116433	1116457	-	HG4_1969	69	Level1	ENSG00000162571	TTLL10	protein_coding	25	0.000291667	-0.810167	7	4	4	3	2	0	GGGTGGGGGCTGGGGCCAGCCTGGG
chr1	1116504	1116524	-	HG4_1970	64	Level1	ENSG00000162571	TTLL10	protein_coding	21	0	-1.96405	3	3	3	3	5	1	GGGTGGGTTTATGGGACAGGG
chr1	1116775	1116794	-	HG4_1972	66	Level3	ENSG00000162571	TTLL10	protein_coding	20	0.000210526	-2.48579	3	3	3	2	2	4	GGGCAGTGGGCAGGGCTGGG
chr1	1116868	1116899	-	HG4_1973	73	Level4	ENSG00000162571	TTLL10	protein_coding	32	0.00696774	-0.90171	11	11	4	1	0	1	GGGGCGGGGGGTGCAGATGGAGGCAGCTGCGG
chr1	1116970	1116999	-	HG4_1974	68	Level5	ENSG00000162571	TTLL10	protein_coding	30	0.000758621	-0.826517	5	5	6	5	2	2	GGTGGCTGGGTGGACGGCGGTGCCTGGGGG
chr1	1117042	1117065	-	HG4_1975	87	Level4	ENSG00000162571	TTLL10	protein_coding	24	0.000173913	-0.267304	4	4	4	3	3	1	GCGGGTGGGGACTGGGGGATGGGG
chr1	1117143	1117174	-	HG4_1976	50	Level3	ENSG00000162571	TTLL10	protein_coding	32	0.190129	-0.0320968	3	3	3	1	10	9	GGGCTTGTCCACGGGAGGTCCTCCAGGGCGGG
chr1	1117505	1117526	+	HG4_1977	72	Level1	ENSG00000162571	TTLL10	protein_coding	22	0	-0.923048	5	4	5	1	3	0	GCGGGAGGGGCCCGGGTGGGGG
chr1	1117862	1117890	+	HG4_1978	50	Level2	ENSG00000162571	TTLL10	protein_coding	29	0.00535714	-0.312786	4	7	5	1	1	2	GGGGAGACAGGGTGAGGGCTGGACCAAGG
chr1	1117892	1117929	+	HG4_1979	81	Level2	ENSG00000162571	TTLL10	protein_coding	38	0.00354054	-0.402027	5	8	8	7	2	1	GGGGGCTGATGAGGGCAGGGCTGGGTCTGGAGGGGCTG
chr1	1117933	1117966	+	HG4_1980	68	Level2	ENSG00000162571	TTLL10	protein_coding	34	0.00181818	-0.51497	4	11	10	2	1	2	GGGGCTGGGACGAGACGAGGTGGTCAGGAAGGGG
chr1	1117982	1118013	+	HG4_1981	62	Level2	ENSG00000162571	TTLL10	protein_coding	32	0.00670968	-0.349968	7	4	8	1	5	3	GTCTGGGTGGGGACTGAGGAGTTGGAAAGGGG
chr1	1118030	1118056	+	HG4_1982	64	Level3	ENSG00000162571	TTLL10	protein_coding	27	7.69231e-05	-0.991115	5	4	5	2	3	4	GGAGGTTGGGGTATGAGGGCACTGGGG
chr1	1118153	1118182	+	HG4_1983	52	Level4	ENSG00000162571	TTLL10	protein_coding	30	0.000793103	-0.440724	3	3	3	4	12	2	GGGCCGAGGGTCGCAGCCTGGAGGGGAGGG
chr1	1118191	1118222	+	HG4_1984	91	Level4	ENSG00000162571	TTLL10	protein_coding	32	0.042129	-0.30629	10	6	7	1	1	2	GGGCCCTAGGAGGGGCGTGGCTGGGTTGGGGG
chr1	1118400	1118447	+	HG4_1985	60	Level4	ENSG00000162571	TTLL10	protein_coding	48	0.467362	1.81098	5	8	5	5	14	1	GGGGGCCTCAGGCGCGGGTGGTGCAGAGGTGCGGCGGCGGGTGCCCGG
chr1	1118450	1118478	+	HG4_1986	54	Level4	ENSG00000162571	TTLL10	protein_coding	29	0.0222143	-0.231607	3	3	3	3	3	11	GGGTGAGGGTCTGGGCTGGCTGACCCGGG
chr1	1118538	1118571	-	HG4_1987	58	Level4	ENSG00000162571	TTLL10	protein_coding	34	0.00212121	-0.313455	5	4	8	2	8	3	GGGGCCCGGCTGTGGTCTGCACAGGGGCTGGTGG
chr1	1118587	1118631	+	HG4_1988	64	Level4	ENSG00000162571	TTLL10	protein_coding	45	0.00213636	-0.247545	4	4	4	1	12	11	GGGGAGGGGTCACACCAGGCCGGGGTCACAGACACAGGATCCAGG
chr1	1118705	1118739	-	HG4_1989	90	Level4	ENSG00000162571	TTLL10	protein_coding	35	0.000470588	-0.277176	10	5	9	2	0	2	GGCTGGGCCGGGGAGTAGGGGGGCTGGCAGCCGGG
chr1	1118925	1118973	-	HG4_1990	56	Level2	ENSG00000162571	TTLL10	protein_coding	49	0.000604167	-0.648271	6	9	5	6	11	7	GGGGGTGCGCCAGGCGGAGAGCTCGCCAGGTGGAGGGACGCGAGGGAGG
chr1	1119135	1119172	-	HG4_1991	53	Level1	ENSG00000162571	TTLL10	protein_coding	38	0.000351351	-0.16873	4	7	4	9	7	0	GGGAAAGGGGGCATTTCTGGGCCTGAATATGTCAGGGG
chr1	1119214	1119242	+	HG4_1992	83	Level1	ENSG00000162571	TTLL10	protein_coding	29	0.000464286	-0.473357	8	4	4	3	1	5	GGAACAGGCCCGGGGTGGGGTGTGAGGGG
chr1	1119259	1119296	-	HG4_1993	71	Level1	ENSG00000162571	TTLL10	protein_coding	38	0.129514	0.20327	4	8	4	4	5	9	GGGGCACCATGTCGGGGCTGCTGGGCTGAGCCACGGGG
chr1	1119542	1119589	+	HG4_1994	75	Level2	ENSG00000162571	TTLL10	protein_coding	48	0.00134043	-0.246043	5	5	5	6	13	7	GGGGGTGCAGAGGGGGTGCAGCTACAGAAGGAGGTGGCCCAGGCCGGG
chr1	1120531	1120563	+	HG4_1999	62	Level2	ENSG00000162571	TTLL10	protein_coding	33	0.0354375	-0.0692188	4	4	7	1	6	2	GGGGCGGGGGTGTGTGGTCAGGCTGGGCACCAG
chr1	1132254	1132303	-	HG4_2003	62	Level1	ENSG00000162571	TTLL10	protein_coding	50	0.000653061	-0.0812653	5	5	5	21	0	9	GGGGGCTGCTCTGAGGAGGGGGTGCAGTTCCATCCTAGCTGCACAGGGGG
chr1	1132439	1132469	+	HG4_2004	57	Level1	ENSG00000162571	TTLL10	protein_coding	31	0.0152333	-0.0582	4	4	11	1	1	6	GGGGTGAGGAGGGACTGACTGGCGTCTGGGG
chr1	1132794	1132810	-	HG4_2008	54	Level1	ENSG00000162571	TTLL10	protein_coding	17	0.000125	-1.42181	3	6	3	1	0	1	GGGTGGGGGAGAGAGGG
chr1	1132961	1132976	-	HG4_2009	53	Level4	ENSG00000162571	TTLL10	protein_coding	16	0.00113333	-0.552133	4	3	3	0	2	1	GGGTGGGCAGGGGCGG
chr1	1133083	1133124	-	HG4_2010	67	Level3	ENSG00000162571	TTLL10	protein_coding	42	0.00231707	-0.477049	4	8	4	8	11	3	GGGGCCTGGGGCTCCCCATCGTGGGCGCTGTCCAGGTCGGGG
chr1	1133243	1133267	-	HG4_2011	87	Level4	ENSG00000162571	TTLL10	protein_coding	25	4.16667e-05	-0.891458	6	4	4	1	3	3	GGGGCGCGGGGCGCGGGGCGCTGGG
chr1	1133341	1133383	-	HG4_2012	66	Level4	ENSG00000162571	TTLL10	protein_coding	43	0.000738095	-0.918048	5	11	6	6	3	7	GGGGGTGACCCCGGTGGGCATGGGCTCAGGGGCGCTGAGGTGG
chr1	1133411	1133446	-	HG4_2013	99	Level3	ENSG00000162571	TTLL10	protein_coding	36	0.000171429	-0.623543	6	7	5	5	3	5	GGGGGCTAGTGGGGGCCTGGGGAAGTCCCAGGGGAG
chr1	1133485	1133523	+	HG4_2014	86	Level3	ENSG00000162571	TTLL10	protein_coding	39	0.000947368	-0.539368	5	5	7	1	7	9	GAGGGAGGGGGTCTCCGCGGCTGGGCCCAGTCCTGGGGG
chr1	1133578	1133613	-	HG4_2015	65	Level3	ENSG00000162571	TTLL10	protein_coding	36	0.00162857	-0.803886	4	11	10	2	1	4	GGGGCACAGGGTGGTGGGCGGGAGCCCAGGATGGGG
chr1	1133626	1133657	-	HG4_2016	84	Level3	ENSG00000162571	TTLL10	protein_coding	32	9.67742e-05	-0.635065	6	6	6	2	5	2	GGGGGCCGTGGGGTCACAGGGCGGCAGGAGGG
chr1	1133735	1133782	-	HG4_2017	50	Level3	ENSG00000162571	TTLL10	protein_coding	48	0.000765957	-0.699638	4	11	11	5	3	10	GGGGCGAGCTCTGTGGGTGCCCACGGCAGCAATCCTGGGCTCAAGGGG
chr1	1133819	1133852	-	HG4_2018	65	Level2	ENSG00000162571	TTLL10	protein_coding	34	0.000545455	-1.11164	4	11	8	3	4	0	GGGGGCTCAGGGAGCTGGAGCGCCAGGCTTGGGG
chr1	1133867	1133905	+	HG4_2019	54	Level2	ENSG00000162571	TTLL10	protein_coding	39	0.000605263	-0.398	9	4	4	9	3	4	GGCCCCAGGACTTAGCCAGGGGTGAGGGGCACAGGGCAG
chr1	1134036	1134084	-	HG4_2020	61	Level3	ENSG00000162571	TTLL10	protein_coding	49	0.0005	-0.768833	9	11	5	10	1	8	GGGAGATGAGTGAGGGGGTGGGTAGTGTGGACGCCTCAGAGGCCCCGGG
chr1	1134166	1134195	-	HG4_2021	103	Level1	ENSG00000162571	TTLL10	protein_coding	30	0.000310345	-1.04141	11	5	5	1	3	0	GGGGGGTGGGCCTGGGGGCGGGGCCCCCCG
chr1	1134561	1134592	+	HG4_2022	67	Level3	ENSG00000162571	TTLL10	protein_coding	32	6.45161e-05	-0.477548	4	8	10	3	0	3	GGGGCCTGGAGTGGGGGTTCCCAGGTGAGGGG
chr1	1134623	1134655	-	HG4_2023	65	Level3	ENSG00000162571	TTLL10	protein_coding	33	0.00021875	-0.468656	4	4	6	3	1	4	GGGTCCAACAGACCTGCTGGGAGGGGACTGGGG
chr1	1134701	1134737	+	HG4_2024	71	Level4	ENSG00000162571	TTLL10	protein_coding	37	0.00141667	-0.185	7	4	4	1	10	7	GCCAGGGAGGGGTGAAGCAGGAGGGGCCTGGGAGGGG
chr1	1134884	1134930	-	HG4_2025	63	Level2	ENSG00000162571	TTLL10	protein_coding	47	0.00130435	-0.707804	4	4	10	5	18	2	GGGGCAGAGCCGAGGGCAGAGGCCGGAGGGCACAGGGGCCCCAGGGG
chr1	1135006	1135052	-	HG4_2026	64	Level2	ENSG00000162571	TTLL10	protein_coding	47	8.69565e-05	-1.0722	4	11	4	1	12	11	GGGGCCCCTGAGCCTGGGGGTGTAACCACACGCGCCACAGGGAGGGG
chr1	1135189	1135214	-	HG4_2027	89	Level1	ENSG00000162571	TTLL10	protein_coding	26	0.00032	-0.82244	4	4	9	1	0	4	GGGGCCCTGGGTTGCAGGGGGTGGGG
chr1	1135587	1135608	-	HG4_2030	99	Level3	ENSG00000162571	TTLL10	protein_coding	22	4.7619e-05	-0.881667	5	5	5	0	1	1	GGGGGAGAGGGAGGTGGGGGGG
chr1	1135646	1135674	+	HG4_2031	55	Level3	ENSG00000162571	TTLL10	protein_coding	29	0.000214286	-0.447429	8	4	4	6	2	1	GGTAGCGGACTCAAGGGGAAGGTGTGGGG
chr1	1135686	1135727	-	HG4_2032	57	Level4	ENSG00000162571	TTLL10	protein_coding	42	0.000146341	-0.90361	4	11	10	0	8	5	GGGGATGGAGGGTGTGTGGCTGTACCTGGGTCCGAGTGGGGG
chr1	1135773	1135803	+	HG4_2033	69	Level4	ENSG00000162571	TTLL10	protein_coding	31	0.000566667	-0.2532	5	8	5	3	2	3	GGGGGCCTGGGGTCTGCTGAGGGCCAGTGGG
chr1	1135872	1135899	-	HG4_2034	129	Level2	ENSG00000162571	TTLL10	protein_coding	28	0.000111111	-0.940444	5	5	5	4	1	1	GGGCTGGAGGGGGCGGGGGCACAGGGGG
chr1	1136331	1136354	+	HG4_2035	94	Level4	ENSG00000186891	TNFRSF18	protein_coding	24	0.000391304	-0.221391	4	4	10	1	0	1	GGGGAGGGGGCTGGCTGGGAGGGG
chr1	1136484	1136516	+	HG4_2036	52	Level4	ENSG00000186891	TNFRSF18	protein_coding	33	0.0024375	-0.405031	4	10	4	3	0	8	GTGGCTCGGGCTTCCAGGGGGAGCAGAGAGGGG
chr1	1136517	1136549	-	HG4_2037	78	Level4	ENSG00000186891	TNFRSF18	protein_coding	33	0.000125	-0.631687	4	4	8	1	6	6	GGGGCGCAGTGGTCTCGGCTCCACGGGGAGGGG
chr1	1136574	1136603	-	HG4_2038	62	Level4	ENSG00000186891	TNFRSF18	protein_coding	30	6.89655e-05	-0.862793	5	4	4	4	2	4	GGTGCGGAGAAGGGGCCGGGGTCGCGGCGG
chr1	1136604	1136641	-	HG4_2039	90	Level4	ENSG00000186891	TNFRSF18	protein_coding	38	0.000243243	-1.17451	7	11	11	1	3	0	GGGGGGGTCCCAAGGGCGCGGAGGGTCGGGCGGGGCCG
chr1	1136673	1136707	-	HG4_2040	123	Level5	ENSG00000186891	TNFRSF18	protein_coding	35	0.0005	-0.900882	5	11	5	7	1	1	GGGGGCGGGGGCGCCTCCAGGGGTCTCAGTGGGGG
chr1	1136723	1136771	-	HG4_2041	83	Level4	ENSG00000186891	TNFRSF18	protein_coding	49	0.000791667	-0.793979	6	5	5	1	23	1	GGGCCTGGCGGGGGCCCCAGCGTGCGTCGCGGAGCCCGGGGGAGGCGGG
chr1	1136801	1136818	+	HG4_2042	50	Level4	ENSG00000186891	TNFRSF18	protein_coding	18	0.000647059	-0.480118	3	3	3	1	3	1	GGGCGGGCCCGGGAGGAG
chr1	1136836	1136861	-	HG4_2043	57	Level5	ENSG00000186891	TNFRSF18	protein_coding	26	0.00028	-0.74608	3	3	3	1	4	9	GGGCGGCGGAGCGGGCTCTGGGCGGG
chr1	1136869	1136906	-	HG4_2044	97	Level5	ENSG00000186891	TNFRSF18	protein_coding	38	0.102919	-0.249351	5	7	7	1	12	1	GGGGGCGGCCGGGCTGACGCACAGCGGACGGGCGGGGG
chr1	1137039	1137076	+	HG4_2045	114	Level5	ENSG00000186891	TNFRSF18	protein_coding	38	0.00240541	-0.366243	6	6	9	3	6	1	GGGGGGCGCGTGGGGAGAGCCGGGGCCAGGCGGGGAGG
chr1	1137165	1137186	-	HG4_2046	63	Level4	ENSG00000186891	TNFRSF18	protein_coding	22	0.000285714	-0.60381	3	3	3	3	3	4	GGGTACTGGGCTCGGGGCTGGG
chr1	1137203	1137224	-	HG4_2047	63	Level4	ENSG00000186891	TNFRSF18	protein_coding	22	0.000761905	-0.570286	3	3	3	3	3	4	GGGTACTGGGCTCGGGGCTGGG
chr1	1137241	1137262	-	HG4_2048	63	Level2	ENSG00000186891	TNFRSF18	protein_coding	22	0.00052381	-0.553286	3	3	3	3	3	4	GGGTACTGGGCTCGGGGCTGGG
chr1	1137279	1137300	-	HG4_2049	63	Level1	ENSG00000186891	TNFRSF18	protein_coding	22	9.52381e-05	-1.02471	3	3	3	3	3	4	GGGTACTGGGCTCGGGGCTGGG
chr1	1138134	1138155	-	HG4_2069	63	Level1	ENSG00000186891	TNFRSF18	protein_coding	22	4.7619e-05	-1.01757	3	3	3	3	3	4	GGGTACTGGGCTCGGGGATGGG
chr1	1138167	1138199	-	HG4_2070	65	Level2	ENSG00000186891	TNFRSF18	protein_coding	33	0.0008125	-0.763719	8	4	10	2	3	2	GGGGCTGGGTACTGGGCTTGGGGATGGGTACTG
chr1	1138332	1138375	-	HG4_2071	64	Level4	ENSG00000186891	TNFRSF18	protein_coding	44	0.000767442	-0.425326	4	4	8	4	16	4	GGGGCGGTGGGCCCAGCTCACAGTAGGTGGACGGGGCAGAGGGG
chr1	1138512	1138529	+	HG4_2072	69	Level2	ENSG00000186891	TNFRSF18	protein_coding	18	0.00158824	-0.268471	3	3	3	1	4	1	GGGCGGGCCGAGGGTGGG
chr1	1138718	1138747	-	HG4_2073	94	Level3	ENSG00000186891	TNFRSF18	protein_coding	30	0.0027931	-0.635828	6	10	5	0	1	1	GGCTGGGTGGGGGTGGGGCCCGAGGAGGGG
chr1	1138829	1138862	-	HG4_2074	91	Level2	ENSG00000186891	TNFRSF18	protein_coding	34	0.00030303	-0.765606	9	10	7	2	0	1	GGGGGAGGACGGGGCACCCGGGGCTGGGCTTTGG
chr1	1138949	1138985	-	HG4_2075	64	Level3	ENSG00000186891	TNFRSF18	protein_coding	37	0.00313889	-0.174389	11	10	4	2	5	1	GGGGTGGGGTCTTAGGACGGGAGGCTGTGTCCGTGGG
chr1	1139168	1139197	+	HG4_2076	82	Level4	ENSG00000186891	TNFRSF18	protein_coding	30	0.00213793	-0.641034	4	4	4	7	1	2	GGGGAGCTCCTGGGGAGGGGCTGGCTGCGG
chr1	1139241	1139276	-	HG4_2077	56	Level4	ENSG00000186891	TNFRSF18	protein_coding	36	0.103429	0.129314	6	4	8	1	4	9	GGGGCGAGCGATCGGCAGAGGAGAAGGGGCGGCTGG
chr1	1139647	1139689	-	HG4_2078	80	Level2	ENSG00000186891	TNFRSF18	protein_coding	43	0.0177857	-0.107071	5	5	5	8	6	8	GGAGGGCAGCAGCCGGGGGCTGATCGGAGGCCGTGTCCGGGGG
chr1	1139869	1139901	+	HG4_2079	121	Level3	ENSG00000186891	TNFRSF18	protein_coding	33	0.0946563	0.174937	9	6	7	3	1	1	GGTGTGGGGTGTGGGGGGAGGGAGGGAGGGAGG
chr1	1139921	1139962	+	HG4_2080	53	Level3	ENSG00000186891	TNFRSF18	protein_coding	42	0.0027561	-0.367366	8	10	4	1	8	7	GGATGAGGAGGGCGTCAGGCCAGTGCAGGGGTCCATCTGGGG
chr1	1140019	1140049	-	HG4_2081	51	Level4	ENSG00000186891	TNFRSF18	protein_coding	31	6.66667e-05	-0.731933	3	3	3	10	7	2	GGGACGGGCAGACATGGGCCCCAGTCCTGGG
chr1	1140054	1140091	+	HG4_2082	88	Level4	ENSG00000186891	TNFRSF18	protein_coding	38	0.00524324	-0.24873	4	4	4	5	1	16	GGGGCGTCTGGGGTGGGGCCCAGTGAGGGCACCTGGGG
chr1	1140121	1140158	+	HG4_2083	68	Level4	ENSG00000186891	TNFRSF18	protein_coding	38	0.000918919	-0.558919	5	8	5	0	10	4	GGGAGGGGAAAGGCCTGCCCATTGGGGGCTGAGGGTGG
chr1	1140241	1140279	-	HG4_2084	69	Level2	ENSG00000186891	TNFRSF18	protein_coding	39	0.000289474	-0.420868	4	4	6	8	2	11	GGGGAGGTTGTGTCAGGTTGGACGGGGCAGGGTCTGGGG
chr1	1140461	1140507	-	HG4_2085	70	Level3	ENSG00000186891	TNFRSF18	protein_coding	47	0.00104348	-0.313304	8	10	5	16	1	1	GGGAGGTGGGGGCGGGTTCCAGGAGCTGTCTGGCTCTCAGGCCCGGG
chr1	1140893	1140937	-	HG4_2086	116	Level4	ENSG00000186891	TNFRSF18	protein_coding	45	0.000409091	-0.263114	6	11	7	10	1	3	GGGGAGGCCTGGGGAGGAGGGGGCCTCAGCCCAGCTGCTGGGGGG
chr1	1141076	1141111	-	HG4_2087	75	Level4	ENSG00000186891	TNFRSF18	protein_coding	36	0.000257143	-0.5544	4	4	4	6	7	2	GCACCTGGGCAGGGGCAGCTGTGGGGCGCAAAGGGG
chr1	1141137	1141180	-	HG4_2088	64	Level4	ENSG00000186891	TNFRSF18	protein_coding	44	0.000232558	-0.636116	4	8	4	2	9	13	GGGGACTGTGCACTGTTGGGGGCCACCCCTGGGTCCTGCAGGGG
chr1	1141273	1141293	-	HG4_2089	64	Level4	ENSG00000186891	TNFRSF18	protein_coding	21	5e-05	-0.64175	3	3	3	2	2	5	GGGCCTGTGGGTTGGGAAGGG
chr1	1141414	1141451	+	HG4_2090	99	Level4	ENSG00000186891	TNFRSF18	protein_coding	38	0.00116216	-0.163676	5	7	5	9	1	2	GGGGGCCCTCAACTGGGCAGGAGGGGGCTGGGCGATGG
chr1	1141508	1141548	-	HG4_2091	70	Level5	ENSG00000186891	TNFRSF18	protein_coding	41	0.0029	-0.442125	4	4	10	3	13	3	GGGGTGAGCCAGGTGGGAGCGCCCTCAAGAGGGGTCTGGGG
chr1	1141699	1141717	-	HG4_2092	50	Level4	ENSG00000186891	TNFRSF18	protein_coding	19	0.00138889	-0.3935	3	3	3	1	2	2	GGAAGCCGGGATGGGTGGG
chr1	1141822	1141864	-	HG4_2093	65	Level4	ENSG00000186891	TNFRSF18	protein_coding	43	0.0978095	0.0358333	7	9	5	12	1	4	GGGGGTCCCGGGTGCGGCCCTGGGCGCCTCCTGCTTGGGACGG
chr1	1141988	1142011	-	HG4_2094	71	Level4	ENSG00000186891	TNFRSF18	protein_coding	24	0.000608696	-0.202957	4	4	7	2	2	0	GGGCGGGTGAGGACGGGGACGGGG
chr1	1142128	1142153	+	HG4_2095	86	Level2	ENSG00000186891	TNFRSF18	protein_coding	26	0.01112	-0.09936	4	4	6	1	6	1	GGGGCGGGGAAACCAGGCTGGCGGGG
chr1	1142210	1142259	+	HG4_2096	71	Level2	ENSG00000186891	TNFRSF18	protein_coding	50	0.00102041	-0.659918	5	5	6	22	6	1	GGCGGCGTTTATAGCACCTTGTCCCATGGGGGCCCCTTGGAGGGCGGGGG
chr1	1142339	1142381	-	HG4_2097	65	Level2	ENSG00000186891	TNFRSF18	protein_coding	43	0.000214286	-0.674952	4	8	4	6	6	11	GGGGTTCCCCAGCACGGGGCTCCATGGTTGAGGCTCTCTGGGG
chr1	1142473	1142508	-	HG4_2098	74	Level1	ENSG00000186891	TNFRSF18	protein_coding	36	0.0006	-0.554914	4	4	8	2	14	0	GGGGGGTCCTGGAGAGCTGCAAGCAAGGGGGAGGGG
chr1	1142533	1142568	+	HG4_2099	78	Level1	ENSG00000186891	TNFRSF18	protein_coding	36	0.000914286	-0.337743	4	4	11	7	5	1	GGGGCTTGGGAGGGGCACCAGGAGGAGCTGGTGGGG
chr1	1142866	1142902	+	HG4_2100	61	Level1	ENSG00000186891	TNFRSF18	protein_coding	37	0.00230556	-0.579472	4	4	11	1	6	3	GGGGTGGGGGCTCTCGGGAACGTGAGCGTGGATGTGG
chr1	1143615	1143629	-	HG4_2102	73	Level3	ENSG00000186891	TNFRSF18	protein_coding	15	0.000285714	-0.668286	3	3	3	2	0	1	GGGCGGGGGGGAGGG
chr1	1143670	1143704	+	HG4_2103	65	Level4	ENSG00000186891	TNFRSF18	protein_coding	35	0.0142941	-0.158706	11	9	4	1	1	5	GCCACACAGGGTGGTCCCCGGAGGGGCTGCAGGGG
chr1	1143710	1143727	-	HG4_2104	52	Level4	ENSG00000186891	TNFRSF18	protein_coding	18	0.00870588	0.182118	5	3	3	1	1	2	GGGATGGGAGGGTGGACG
chr1	1143743	1143772	-	HG4_2105	80	Level3	ENSG00000186891	TNFRSF18	protein_coding	30	0.000689655	-0.420069	4	4	4	1	4	6	GGATAGGAGTCACGGGGAGCCGGGGAGGGG
chr1	1144003	1144030	+	HG4_2106	68	Level4	ENSG00000186891	TNFRSF18	protein_coding	28	0.00566667	0.0441482	9	4	4	3	2	1	GGCGTCAGGCGAGGGGGCGGGGAGGGTG
chr1	1144082	1144119	+	HG4_2107	88	Level3	ENSG00000186891	TNFRSF18	protein_coding	38	0.00113514	-0.405757	4	4	4	7	12	3	GGGGTCCTGCTGGGGAATAAGTCCCACGGGGCCTGGGG
chr1	1144135	1144178	+	HG4_2108	54	Level3	ENSG00000186891	TNFRSF18	protein_coding	44	0.00395349	-0.156674	4	11	10	8	4	3	GGGGAGGAGACAGGAAGCGATGGGTATGGGCGCCAGGTTTGGGG
chr1	1144239	1144269	-	HG4_2109	91	Level2	ENSG00000186891	TNFRSF18	protein_coding	31	0.00183333	-0.439067	7	9	5	1	2	1	GGTGGGTGGGGGAAGGGGTCAGGTGGCCGGG
chr1	1144308	1144325	+	HG4_2110	87	Level2	ENSG00000186891	TNFRSF18	protein_coding	18	5.88235e-05	-0.643059	4	4	4	1	0	1	GGGGCGGGGGGCGGGGGG
chr1	1144388	1144416	+	HG4_2111	55	Level1	ENSG00000186827	TNFRSF4	protein_coding	29	7.14286e-05	-0.533107	4	4	8	5	2	2	GGGGAACTCGGTGAAGGTGCTGGATGGGG
chr1	1144448	1144480	+	HG4_2112	65	Level1	ENSG00000186827	TNFRSF4	protein_coding	33	0.003375	-0.413625	4	4	9	0	1	6	GGGGGGGGAGGCTTGTGGTTAGCAGAGAGTGGG
chr1	1144637	1144680	-	HG4_2113	53	Level2	ENSG00000186827	TNFRSF4	protein_coding	44	0.0012093	-0.994372	10	4	4	2	10	4	GGTGTCGTGGAAGTGGGGAACCGGCCCCGGGGGTGCACAGTGGG
chr1	1144775	1144810	+	HG4_2114	67	Level2	ENSG00000186827	TNFRSF4	protein_coding	36	0.0004	-0.599314	11	4	11	1	4	1	GGGACGCTGTGTGGGGCAGCGGGTGCAGCTGCGGGG
chr1	1146068	1146113	+	HG4_2115	64	Level2	ENSG00000186827	TNFRSF4	protein_coding	46	0.00484444	-0.375933	4	10	4	6	12	6	GGGGCCGTGTGGGCCCTTTGCAGGGACTCCTCGGGGTGCTCAGGGG
chr1	1146142	1146173	+	HG4_2116	83	Level3	ENSG00000186827	TNFRSF4	protein_coding	32	0.00206452	-0.472516	4	11	4	1	4	4	GGGGTGGGCGTAGGTGTGGAGGGGAAGAGGGG
chr1	1146213	1146258	+	HG4_2117	64	Level3	ENSG00000186827	TNFRSF4	protein_coding	46	0.0012	-0.586511	4	10	4	14	6	4	GGGGTCAGCCACTCCCAAGCTCCTTGGGCAACCCGGGGCTCAGGGG
chr1	1146323	1146345	-	HG4_2118	66	Level2	ENSG00000186827	TNFRSF4	protein_coding	23	0.000409091	-0.697045	9	4	4	1	0	1	GGGGAGCGGGGGGAGAGACTGGG
chr1	1146396	1146432	-	HG4_2119	64	Level2	ENSG00000186827	TNFRSF4	protein_coding	37	0.000638889	-0.491611	4	10	11	4	0	4	GGGGTCTTGGGCCAGGGTGGAGGTGAGGGTAGCGGGG
chr1	1147066	1147107	+	HG4_2120	86	Level4	ENSG00000186827	TNFRSF4	protein_coding	42	0.169024	0.0900244	11	5	5	9	3	4	GGGCCATGAGGCACTCACCAGGGGGCTTGTGGGCATCGGGGG
chr1	1147161	1147190	-	HG4_2121	52	Level4	ENSG00000186827	TNFRSF4	protein_coding	30	0.295069	0.805172	3	3	3	6	9	3	GGGCCTGGGCCTGGTGCTGGGGCTGCTGGG
chr1	1147222	1147252	+	HG4_2122	79	Level4	ENSG00000186827	TNFRSF4	protein_coding	31	0.0034	-0.185467	4	6	4	3	1	9	GGGGTCTGCTGGGTGGGGTCCACAGGAGGGG
chr1	1147253	1147277	-	HG4_2123	64	Level4	ENSG00000186827	TNFRSF4	protein_coding	25	4.16667e-05	-1.10029	4	10	4	0	1	2	GGAGAAGGGGAGGGCGGCATGGGGG
chr1	1147283	1147307	+	HG4_2124	59	Level4	ENSG00000186827	TNFRSF4	protein_coding	25	0.000375	-0.303417	3	3	3	2	9	2	GGGTTGGGGGCCCCGCTGGGCTGGG
chr1	1147293	1147335	-	HG4_2125	70	Level4	ENSG00000186827	TNFRSF4	protein_coding	43	0.00445238	-0.204905	11	10	5	4	3	5	GGAGGTCCCCGGGGGTAAGGGCGCCTGGCCCAGCCCAGCGGGG
chr1	1147327	1147352	+	HG4_2126	57	Level4	ENSG00000186827	TNFRSF4	protein_coding	26	0.00252	-0.19948	3	3	3	8	2	4	GGGACCTCCACGGGCCGGGTGGAGGG
chr1	1147398	1147445	+	HG4_2127	89	Level4	ENSG00000186827	TNFRSF4	protein_coding	48	0.0851915	-0.264532	8	5	11	2	5	12	GGGCCTGGCCGGGGGGCCCTGGGTCTCCTGGGGCTGCGTGGCTGGGGG
chr1	1147561	1147592	+	HG4_2128	50	Level4	ENSG00000186827	TNFRSF4	protein_coding	32	3.22581e-05	-0.701097	3	3	3	4	9	7	GGGACCCGGGAGATGCGGTGGGGATAACAGGG
chr1	1147664	1147704	-	HG4_2129	71	Level4	ENSG00000186827	TNFRSF4	protein_coding	41	0.00015	-1.2584	10	5	5	0	7	4	GGGTGTGTGGCCTTGGAGGCCCCTGTGGGGGGCACGTGGGG
chr1	1147721	1147763	-	HG4_2130	100	Level4	ENSG00000186827	TNFRSF4	protein_coding	43	0.00335714	-1.05395	6	6	11	7	3	4	GGGAGGCCCTGGGGGCACAGGACAGGGAGGTGCTGGTGGGGGG
chr1	1147783	1147822	-	HG4_2131	58	Level3	ENSG00000186827	TNFRSF4	protein_coding	40	5.12821e-05	-1.58692	5	9	5	3	1	12	GGGGGCAGCCTTTCCCTGTGGGTGGAGCTGGGTGTGTGGG
chr1	1147841	1147873	-	HG4_2132	65	Level2	ENSG00000186827	TNFRSF4	protein_coding	33	0	-1.14225	4	8	10	2	2	3	GGGGCCTGGCTATGTGGCTGGACCTGGTTGGGG
chr1	1147893	1147940	-	HG4_2133	156	Level1	ENSG00000186827	TNFRSF4	protein_coding	48	0.000723404	-0.588511	9	10	7	7	5	2	GGGAGGGGCTGGGGGGGCAGGTGGGGTGGGGGCAGTTTTGGGGGAAGG
chr1	1147968	1148000	-	HG4_2134	132	Level1	ENSG00000186827	TNFRSF4	protein_coding	33	0.00175	-0.471187	7	6	9	2	0	1	GGGCTGGGAGGGGCTGGGGGGGGGTTGGGGTGG
chr1	1148066	1148114	+	HG4_2135	64	Level2	ENSG00000186827	TNFRSF4	protein_coding	49	0.302604	0.339333	6	5	6	2	20	3	GGAGGGCAGGGGGCACAGTCTGCAACAAAGATAGGGTGGTCAGGGGCTG
chr1	1148127	1148159	+	HG4_2136	75	Level2	ENSG00000186827	TNFRSF4	protein_coding	33	0.00190625	-0.223594	5	4	4	2	4	10	GGGTGCTGGGGACATGGGGCAGAGCCTGTGGGG
chr1	1148211	1148229	-	HG4_2137	67	Level3	ENSG00000186827	TNFRSF4	protein_coding	19	5.55556e-05	-0.717222	3	3	3	2	4	1	GGGTGGGATGTGGGCAGGG
chr1	1148482	1148511	+	HG4_2138	98	Level4	ENSG00000186827	TNFRSF4	protein_coding	30	0.0575862	-0.253448	7	5	5	2	0	6	GGGCCGGATGGGGGGGTGGTCAGGTGGGGG
chr1	1148618	1148654	-	HG4_2139	83	Level5	ENSG00000186827	TNFRSF4	protein_coding	37	0.000861111	-0.460444	7	5	9	2	6	1	GGAAGGGAGGGCCCAGGAGCCTCGGGGGCTGCAGGGG
chr1	1148686	1148708	-	HG4_2140	72	Level5	ENSG00000186827	TNFRSF4	protein_coding	23	0	-1.0285	4	5	6	2	0	2	GGGGTAGGGAAGGGTGGCTGGGG
chr1	1148723	1148765	-	HG4_2141	67	Level5	ENSG00000186827	TNFRSF4	protein_coding	43	0.00607143	-0.451857	5	10	9	2	10	2	GGGGGTTGGGCCATGGAGACCCTGCCGCAGGCGGGGCTGGCGG
chr1	1148831	1148868	+	HG4_2142	73	Level5	ENSG00000186827	TNFRSF4	protein_coding	38	0.00197297	-0.284405	8	10	5	8	1	1	GGCCTGGGCCGAGTCTGGGCCCCCGGAGGGAGAGGGGG
chr1	1149008	1149034	+	HG4_2143	66	Level5	ENSG00000186827	TNFRSF4	protein_coding	27	0.0108846	-0.292038	6	4	4	1	4	3	GCTGGGTGGGGCTGTGGGGCCAGGTGG
chr1	1149200	1149231	-	HG4_2144	64	Level4	ENSG00000186827	TNFRSF4	protein_coding	32	0.00345161	-0.920226	4	9	4	3	5	0	GCCTGGGGGGGTCCACGGGCGCAAGCCTGGGG
chr1	1149256	1149276	-	HG4_2145	92	Level4	ENSG00000186827	TNFRSF4	protein_coding	21	0.00045	-1.22675	4	5	4	3	0	1	GGGGAGGGGGCGGGTGAGGGG
chr1	1149285	1149317	-	HG4_2146	76	Level4	ENSG00000186827	TNFRSF4	protein_coding	33	0.00121875	-1.11766	5	7	7	7	0	2	GGGGGCTGGGGCAGGGATGGGCCAGCCAGGAGG
chr1	1149569	1149590	+	HG4_2147	90	Level3	ENSG00000186827	TNFRSF4	protein_coding	22	0.318571	0.60619	5	4	4	1	1	3	GGAGGAGGGGAGGGGAGAGGGG
chr1	1149630	1149665	+	HG4_2148	64	Level2	ENSG00000186827	TNFRSF4	protein_coding	36	0.0004	-0.505971	4	9	11	5	2	1	GGGGACCCTGGCTGTGGGCTGGGCACAAAGGCGGGG
chr1	1150496	1150528	+	HG4_2149	80	Level1	ENSG00000186827	TNFRSF4	protein_coding	33	0.008875	-0.15025	4	4	4	9	2	0	GGGGAGCAGGTGCGGGGCTGGGGGCTCCCTGGG
chr1	1150737	1150752	+	HG4_2150	53	Level1	ENSG00000186827	TNFRSF4	protein_coding	16	0.0014	-0.0991333	3	3	4	1	1	1	GGGAGGGAGTGGAGGG
chr1	1150773	1150810	-	HG4_2151	56	Level1	ENSG00000186827	TNFRSF4	protein_coding	38	0.0136757	-0.295243	11	5	4	9	1	4	GGGGACGTGGGGAGGGTGACCAACTTAGGGACCCTCAG
chr1	1151583	1151616	+	HG4_2152	50	Level3	ENSG00000078808	SDF4	protein_coding	34	0.00357576	-0.283152	9	4	4	2	3	8	GGTCCCTGGCTGTGGCCTGGGGCCACGGATGGGG
chr1	1151754	1151784	-	HG4_2153	62	Level2	ENSG00000078808	SDF4	protein_coding	31	0.000133333	-0.657567	6	7	4	1	2	7	GGGGCCCCTGTGGGGCCGAGAGGGCGGGTTG
chr1	1151778	1151803	+	HG4_2154	57	Level1	ENSG00000078808	SDF4	protein_coding	26	8e-05	-0.45076	3	3	3	5	5	4	GGGCCCCTGGGCAGGTGGGCTCAGGG
chr1	1151924	1151961	-	HG4_2155	74	Level1	ENSG00000078808	SDF4	protein_coding	38	0.000162162	-0.680757	4	10	4	1	7	8	GGGGCAGAGAATGGGGTGTGTTAGGACGGCTGGTGGGG
chr1	1151979	1152023	-	HG4_2156	77	Level1	ENSG00000078808	SDF4	protein_coding	45	0.0005	-0.718295	9	10	9	1	7	4	GGGGGTTTTGGGTGGAGGATGGCAAGGTCTTTGGGTGCAGTGGGG
chr1	1152084	1152129	-	HG4_2157	71	Level1	ENSG00000078808	SDF4	protein_coding	46	0.0004	-0.495156	5	11	6	3	13	2	GGGAGGACGGAGGGCAGCGCTGCGTTTGTGAGTAGGGGTCAGGGGG
chr1	1152663	1152692	-	HG4_2159	68	Level2	ENSG00000078808	SDF4	protein_coding	30	3.44828e-05	-0.955	10	6	4	1	2	3	GGGGCGCGGGGCTGGGCTGTGGCCCCGCGG
chr1	1152787	1152814	+	HG4_2160	55	Level3	ENSG00000078808	SDF4	protein_coding	28	0.0118889	0.039037	3	3	3	5	7	4	GGGCGGCAGGGAAGAGGTGGGGTCCGGG
chr1	1152853	1152888	+	HG4_2161	77	Level2	ENSG00000078808	SDF4	protein_coding	36	0.00317143	-0.424571	5	5	11	5	0	3	GGTGGTGCGTGGGGGGCGGCGCGGGGCGCGGCCGGG
chr1	1153226	1153245	+	HG4_2162	52	Level1	ENSG00000078808	SDF4	protein_coding	20	0.00321053	-0.563842	3	3	8	2	1	0	GGGCAGGGAGAAGCCGGGGG
chr1	1153263	1153292	+	HG4_2163	97	Level1	ENSG00000078808	SDF4	protein_coding	30	0.000793103	-0.471414	4	4	4	6	4	4	GGGGCCAGCAGGGGTAACGGGGCACAGGGG
chr1	1154069	1154096	-	HG4_2164	71	Level3	ENSG00000078808	SDF4	protein_coding	28	7.40741e-05	-1.62326	4	5	11	2	0	2	GGGGCCGGGCATCGTCGGGAGGTCGGGG
chr1	1154447	1154488	-	HG4_2165	67	Level1	ENSG00000078808	SDF4	protein_coding	42	0.00202439	-0.373073	4	8	4	4	2	16	GGGGTCCAGGCTGTGTCTTAGGGGCTGGGCCATGTTCTGGGG
chr1	1154747	1154793	-	HG4_2170	107	Level2	ENSG00000078808	SDF4	protein_coding	47	0.0137174	-0.535109	11	6	10	5	8	1	GGGGGGTGGGGCCCAGGCCCATCCTGAGGGGTCCCAGGCATGAGGGG
chr1	1155039	1155067	-	HG4_2171	82	Level2	ENSG00000078808	SDF4	protein_coding	29	0.00332143	-0.348929	4	7	4	2	3	5	GGGGACCTCGGGGTGAGGGCCCGTTGGGG
chr1	1155185	1155225	-	HG4_2172	54	Level3	ENSG00000078808	SDF4	protein_coding	41	0.001175	-0.2637	4	10	8	4	7	4	GGGGCTTCGGCCAGGGCAGAGTCGGGCCTCACGTGCAGGGG
chr1	1155338	1155372	+	HG4_2173	50	Level3	ENSG00000078808	SDF4	protein_coding	35	0.00555882	-0.2545	10	4	4	6	2	5	GGAAGACAGGAGTGACGGGGCTGTGGTTCCTGGGG
chr1	1155557	1155577	-	HG4_2174	51	Level2	ENSG00000078808	SDF4	protein_coding	21	0.01605	-0.3021	3	3	3	3	1	0	GGCTCGTGGGGAGGGACTGGG
chr1	1155808	1155825	+	HG4_2175	52	Level1	ENSG00000078808	SDF4	protein_coding	18	0.000176471	-0.498588	3	3	3	1	2	1	GGGAGGGGTGGGAGGTCG
chr1	1157702	1157739	-	HG4_2180	58	Level4	ENSG00000078808	SDF4	protein_coding	38	0.0244054	-0.248946	4	11	4	3	6	3	GGCCAGGTGAGGGGAGAGCCGGGCCACCCTGCACGGGG
chr1	1157758	1157774	-	HG4_2181	70	Level3	ENSG00000078808	SDF4	protein_coding	17	0.002	0.0769375	3	3	3	1	3	1	GGGTGGGGCCGGGTGGG
chr1	1158857	1158886	-	HG4_2182	79	Level2	ENSG00000078808	SDF4	protein_coding	30	0.00258621	-0.459655	4	4	4	4	8	1	GGGTGTGGGGTGCTGGCCGGGGCCCTGGGG
chr1	1159100	1159115	-	HG4_2183	53	Level1	ENSG00000078808	SDF4	protein_coding	16	0	-1.05607	3	4	3	0	1	2	GGGACGGGCGGTGGGG
chr1	1159171	1159195	-	HG4_2184	87	Level1	ENSG00000078808	SDF4	protein_coding	25	8.33333e-05	-0.461375	4	6	4	1	1	5	GGGGTGGGTGGGGCGGTGGGCGGGG
chr1	1159388	1159435	-	HG4_2185	65	Level3	ENSG00000078808	SDF4	protein_coding	48	0.00244681	-0.191277	5	11	5	5	9	2	GGAGTCCTGGGCCGGCGGCATCCGTCTGGCTGTTCGGGGTCCTGGGGG
chr1	1159504	1159543	+	HG4_2186	69	Level3	ENSG00000078808	SDF4	protein_coding	40	0.0396923	-0.522154	4	4	8	5	4	11	GGGGCTTGTGGGGTGCCGGGCCACGCCAGAGACACTGGGG
chr1	1159561	1159592	-	HG4_2187	83	Level2	ENSG00000078808	SDF4	protein_coding	32	0.000612903	-0.39929	4	4	11	1	7	1	GGGGAGGGTCCATGTGTTTCCCCGGGGAGGGG
chr1	1160972	1161010	+	HG4_2189	74	Level3	ENSG00000078808	SDF4	protein_coding	39	0.143763	-0.0436053	4	4	11	2	6	8	GGGGACGGGGCCACCCGGGTGGCCATGTGGCAGGTGGGG
chr1	1162194	1162221	-	HG4_2191	69	Level2	ENSG00000078808	SDF4	protein_coding	28	0.00111111	-0.232593	4	5	10	1	3	1	GGGGTGGGCTGCACGCCTGGGCGAGGGG
chr1	1162511	1162533	-	HG4_2192	61	Level4	ENSG00000078808	SDF4	protein_coding	23	0.0751818	0.196045	3	3	3	1	6	4	GGGCTGAGGGCCAGGCGGGAGGG
chr1	1162588	1162616	-	HG4_2193	83	Level4	ENSG00000078808	SDF4	protein_coding	29	0.0025	-0.0445	4	4	8	4	2	3	GGGGATTGGGCAGGGCTGGGGTCCTGGGG
chr1	1163176	1163215	+	HG4_2194	55	Level4	ENSG00000078808	SDF4	protein_coding	40	0.0223333	-0.096641	9	4	4	2	2	10	GACTCAGGGATGGGGTCGGGGGAGAAAGCTCGGCACTAGG
chr1	1163232	1163256	+	HG4_2195	59	Level4	ENSG00000078808	SDF4	protein_coding	25	0.0240417	-0.047875	3	3	3	4	8	1	GGGTCTCGGGACTCAGCAGGGTGGG
chr1	1163744	1163768	-	HG4_2196	59	Level2	ENSG00000078808	SDF4	protein_coding	25	4.16667e-05	-0.566417	3	3	3	9	4	0	GGGGGGCGCCGGGCCCTGTGTCGGG
chr1	1164175	1164195	+	HG4_2197	64	Level3	ENSG00000078808	SDF4	protein_coding	21	0.00785	-0.13375	3	3	3	1	5	3	GGGCGGGCTGCAGGGTGTGGG
chr1	1164202	1164224	+	HG4_2198	90	Level1	ENSG00000078808	SDF4	protein_coding	23	0.000909091	-0.00695455	6	4	4	1	2	2	GCTGGGAGGGGCAGGGGCAGGGG
chr1	1167085	1167112	-	HG4_2200	83	Level5	ENSG00000078808	SDF4	protein_coding	28	0.000666667	-0.692704	6	4	4	0	5	5	GGGGCTCCCGGGGTTCCCGGGGGCAGGG
chr1	1167251	1167285	-	HG4_2201	60	Level5	ENSG00000078808	SDF4	protein_coding	35	0.280588	0.465059	6	4	10	3	7	1	GGGGAGGCAGACCGGTGAGTGAGGGGCCCGGGACG
chr1	1167367	1167406	+	HG4_2202	54	Level6	ENSG00000078808	SDF4	protein_coding	40	0.188385	-0.102641	5	4	11	0	1	15	GGGCGGGGGCGGTGCGAACGGGCGCGACCTCACGGAGGGG
chr1	1167759	1167807	-	HG4_2203	69	Level5	ENSG00000176022	B3GALT6	protein_coding	49	0.0689167	-0.173021	8	9	9	5	9	4	GGGGGAGGCGGGCTGCGGCCCGACATCGCCCTGGGGTCCCCGGGCTCGG
chr1	1168206	1168246	+	HG4_2204	57	Level5	ENSG00000176022	B3GALT6	protein_coding	41	0.820825	3.842	4	9	11	9	4	0	GGGGCTTCTTCTCGGGCCGCGGCCGCGTCAAGCCGGGGGGG
chr1	1168725	1168750	-	HG4_2205	67	Level4	ENSG00000176022	B3GALT6	protein_coding	26	0.00016	-0.67056	5	4	4	3	4	0	GGGACGGGGGCCTTGGGGCCCGGGCG
chr1	1168790	1168835	+	HG4_2206	53	Level4	ENSG00000176022	B3GALT6	protein_coding	46	0.0527556	-0.476289	5	5	11	6	5	9	GGGAGACCCCTGGGGGTTGCCGGGGCAGCGCGCCGTGTCCAGGTGG
chr1	1168863	1168905	-	HG4_2207	53	Level4	ENSG00000176022	B3GALT6	protein_coding	43	0.00119048	-0.873214	8	11	4	3	6	7	GGGGACAGCACGGGGGTCAGCGTGCGGCCGGGCCCGGCTCAGG
chr1	1170481	1170513	+	HG4_2211	82	Level1	ENSG00000176022	B3GALT6	protein_coding	33	0.0330938	0.0600938	10	9	5	2	0	2	GGGCTGAAGGCTGGGCCTCGGGAGGGCTGGGGG
chr1	1170624	1170672	-	HG4_2212	67	Level3	ENSG00000176022	B3GALT6	protein_coding	49	0.00352083	-0.357604	5	7	9	6	15	1	GGTGGGTGGGGAGCTGTACAAGCTAAGACCAGGGAAGGACGCCTGGGGG
chr1	1170689	1170729	+	HG4_2213	59	Level3	ENSG00000176022	B3GALT6	protein_coding	41	0.0062	-0.128775	11	5	5	8	5	2	GGAGACCAGGGCCAAACCAGGAGGCCCTCGGGAGATGGGGG
chr1	1170944	1170984	-	HG4_2214	51	Level4	ENSG00000176022	B3GALT6	protein_coding	41	0.001825	-0.1827	6	4	4	6	12	0	GGGCAGAAGGGGGTGCTCTCCTCCTGGGGGATCCTGAAGGG
chr1	1171144	1171179	-	HG4_2215	91	Level3	ENSG00000176022	B3GALT6	protein_coding	36	0.0046	-0.520914	5	11	10	1	1	1	GGGCAGGTGGGAACCTGGAGGCCTCAGGGGCGGGGG
chr1	1171452	1171467	-	HG4_2216	55	Level1	ENSG00000176022	B3GALT6	protein_coding	16	0	-0.9276	3	5	3	1	0	1	GGGTGGGGGTGGAGGG
chr1	1171533	1171569	-	HG4_2217	55	Level3	ENSG00000176022	B3GALT6	protein_coding	37	0.00119444	-0.557417	4	4	6	9	6	0	GGGAACTGGGCTGGCATCCTGGGGCTGCTGGACGGGG
chr1	1171730	1171771	-	HG4_2218	66	Level4	ENSG00000176022	B3GALT6	protein_coding	42	0.00621951	-0.641244	5	10	6	13	2	1	GGGAGAGGGTGGAAGAGTCTGGGGTGACCCAGGCCGCGGGGG
chr1	1171820	1171851	-	HG4_2219	76	Level4	ENSG00000176022	B3GALT6	protein_coding	32	0.000709677	-0.331419	5	4	4	5	5	5	GGGGAGCCTGGGGCCGGTGGGGCCACAGGAGG
chr1	1172262	1172281	-	HG4_2220	51	Level3	ENSG00000176022	B3GALT6	protein_coding	20	0	-0.900789	3	3	7	3	0	1	GGGAGGCCCAGGGGTTTGGG
chr1	1172292	1172327	-	HG4_2221	88	Level3	ENSG00000176022	B3GALT6	protein_coding	36	0.0114857	-0.356886	6	5	11	2	1	2	GGCTGTGGGAAGGTCCTCTGGGTGGGGGCTGGGAGG
chr1	1172414	1172458	-	HG4_2222	73	Level3	ENSG00000176022	B3GALT6	protein_coding	45	0.00122727	-2.00652	5	11	6	4	11	2	GGAGGGCAGGGAGGCCAGAGAAGGAGGGGCTGTGAGTGCTGGGGG
chr1	1172602	1172635	-	HG4_2223	88	Level4	ENSG00000176022	B3GALT6	protein_coding	34	0.000393939	-1.06364	5	6	11	1	1	4	GGGAGGCTCAGATCCTTGGGGAGGGAGGAGGGGG
chr1	1172701	1172730	+	HG4_2224	69	Level5	ENSG00000176022	B3GALT6	protein_coding	30	0.000724138	-0.571586	4	6	11	2	1	2	GGGGCTGAAGGGAGGTGGAGGCGGGAGGGG
chr1	1172752	1172784	-	HG4_2225	61	Level5	ENSG00000176022	B3GALT6	protein_coding	33	0.0146875	-0.918094	4	4	7	7	1	2	GGCCGAGGCTGGATGGGTGGGGAGCGCCTGGGG
chr1	1173055	1173082	-	HG4_2226	67	Level5	ENSG00000176022	B3GALT6	protein_coding	28	0.0235926	0.10137	4	4	7	1	1	4	GGTCCGGCCCTGGGTCAGCGGGGAGGGG
chr1	1173110	1173129	-	HG4_2227	66	Level4	ENSG00000176022	B3GALT6	protein_coding	20	0.00252632	-0.233947	3	3	3	4	3	1	GGGAGGGCCTGGGGCTTGGG
chr1	1173166	1173195	-	HG4_2228	87	Level4	ENSG00000176022	B3GALT6	protein_coding	30	0.0913793	-0.710138	5	6	6	5	1	1	GGGCGGTGGCGGGTGCGGGGCCCCTGGGGG
chr1	1173409	1173450	+	HG4_2229	80	Level3	ENSG00000176022	B3GALT6	protein_coding	42	0.000682927	-0.913951	8	11	5	3	2	5	GGGAGAGGCCCGGGCGTGCGGGCTGGGGGCCCAAGGGGTCTG
chr1	1173528	1173545	+	HG4_2230	69	Level4	ENSG00000176022	B3GALT6	protein_coding	18	0.0150588	-0.317118	3	3	3	3	1	2	GGGCGCGGGCGGGGTGGG
chr1	1173651	1173684	-	HG4_2231	64	Level5	ENSG00000176022	B3GALT6	protein_coding	34	0.0816667	0.100939	4	9	9	0	3	5	GGGGACAAAGGGTCTTTGTTTGGGAGGCTGGGGG
chr1	1173809	1173840	+	HG4_2232	50	Level4	ENSG00000176022	B3GALT6	protein_coding	32	0.00425806	-0.471452	3	3	3	3	9	8	GGGTCAGGGTCAGGCTGAGGGAGACCCCTGGG
chr1	1174073	1174111	-	HG4_2233	57	Level5	ENSG00000176022	B3GALT6	protein_coding	39	0.000447368	-0.217684	4	8	10	2	0	11	GGGGCTCCCTGAACTGCGTGAAGGGGTCCAGGGACGGGG
chr1	1174251	1174289	+	HG4_2234	53	Level5	ENSG00000184163	C1QTNF12	protein_coding	39	0.000342105	-0.842921	4	6	8	4	2	11	GGGGTCCTGGACGGCTGTTCTGGGTTTGTTCTCAAGGGG
chr1	1174652	1174678	+	HG4_2235	74	Level5	ENSG00000184163	C1QTNF12	protein_coding	27	0.00469231	-0.862346	4	6	11	1	0	1	GGGGCGGCAGGGGTGACAGAGGCGGGG
chr1	1174741	1174767	-	HG4_2236	60	Level5	ENSG00000184163	C1QTNF12	protein_coding	27	0.000192308	-1.01119	4	4	9	5	1	0	GGGGGCGCCTGGGTGTGGACCCTGGGG
chr1	1174813	1174841	+	HG4_2237	53	Level4	ENSG00000184163	C1QTNF12	protein_coding	29	0.0131429	-0.859643	4	4	4	5	4	2	GGGGCCCTTGAGGCACCGGGGACGGATGG
chr1	1174908	1174943	-	HG4_2238	105	Level4	ENSG00000184163	C1QTNF12	protein_coding	36	0.0002	-0.579714	5	7	11	2	1	5	GGGGGCAGCAGGAGCCAGGGGAGGCAGGGCTGGGGG
chr1	1175069	1175090	+	HG4_2239	52	Level4	ENSG00000184163	C1QTNF12	protein_coding	22	0	-0.864762	10	3	3	0	2	1	GGCAGCCCCGGGGCAGGGTGGG
chr1	1175152	1175182	+	HG4_2240	51	Level4	ENSG00000184163	C1QTNF12	protein_coding	31	0.0001	-1.25603	3	3	3	5	0	14	GGGTTGGTGGGGGGAGTGTCCCCGCACCGGG
chr1	1175171	1175203	-	HG4_2241	54	Level4	ENSG00000184163	C1QTNF12	protein_coding	33	6.25e-05	-1.33091	4	4	4	1	8	1	GCCATCCTGGGAGGGGCCATGCCCGGTGCGGGG
chr1	1175333	1175365	+	HG4_2242	76	Level4	ENSG00000184163	C1QTNF12	protein_coding	33	0.00290625	-0.111719	4	4	4	10	3	2	GGGGTCAAGGGTCAGGGGTCAGGGGTCGGGTTG
chr1	1175503	1175531	-	HG4_2243	86	Level4	ENSG00000184163	C1QTNF12	protein_coding	29	0.00164286	-0.624107	4	4	10	4	0	3	GGGGTCTGGGCTGGCTGGGGGACCTGGGG
chr1	1175554	1175583	-	HG4_2244	54	Level4	ENSG00000184163	C1QTNF12	protein_coding	30	0.00037931	-0.705069	8	4	4	2	5	3	GGAGCGTGGGGTCCCCGGGGCAGGTGCAGG
chr1	1175695	1175724	+	HG4_2245	50	Level4	ENSG00000184163	C1QTNF12	protein_coding	30	0.000931035	-0.525172	4	9	7	1	2	1	GGGGTGCAGCTGGGCTGGGCCAGAGGATGG
chr1	1175735	1175753	+	HG4_2246	51	Level4	ENSG00000184163	C1QTNF12	protein_coding	19	0.00144444	-0.752889	3	3	3	1	2	1	GGGTGGGCTGGGAGCCTGG
chr1	1175769	1175792	-	HG4_2247	71	Level4	ENSG00000184163	C1QTNF12	protein_coding	24	0.00117391	-0.761435	5	4	4	1	1	2	GGACAGGTCGGGGTGGGGTGGGCG
chr1	1176221	1176238	+	HG4_2253	69	Level2	ENSG00000184163	C1QTNF12	protein_coding	18	0.00211765	-0.648294	3	3	3	3	2	1	GGGACTGGGTAGGGTGGG
chr1	1176348	1176376	-	HG4_2254	54	Level4	ENSG00000184163	C1QTNF12	protein_coding	29	0.000107143	-0.958357	3	3	3	2	7	8	GGGCCAACCCTGGGCAAGAACGGGCTGGG
chr1	1176479	1176522	-	HG4_2255	67	Level4	ENSG00000184163	C1QTNF12	protein_coding	44	0.000604651	-0.961977	5	5	11	6	3	5	GGAGCTGGGTCAGCGGGGACAGCAGTGTGGGGGCCCTGAGGAGG
chr1	1176641	1176679	-	HG4_2256	53	Level4	ENSG00000184163	C1QTNF12	protein_coding	39	0.0116316	-1.11116	4	8	4	3	3	10	GGCACGGCCTGCCCCCTGGGGCCTGGATCTGGAACGGGG
chr1	1176751	1176780	-	HG4_2257	69	Level4	ENSG00000184163	C1QTNF12	protein_coding	30	0.000275862	-0.479	4	4	4	9	2	3	GGCGTCAGGGGCTGGGGCTGTCTGGAGGGG
chr1	1176787	1176815	+	HG4_2258	71	Level4	ENSG00000184163	C1QTNF12	protein_coding	29	0.0700357	0.21975	5	5	5	4	3	0	GGGGGCCCAGGGAGAGAGGTGGGGACGGG
chr1	1176980	1177002	-	HG4_2259	62	Level5	ENSG00000184163	C1QTNF12	protein_coding	23	0.000227273	-0.953045	4	6	4	2	1	2	GGGGTTGGGGAGGTTGGAAGAGG
chr1	1177100	1177134	+	HG4_2260	79	Level3	ENSG00000184163	C1QTNF12	protein_coding	35	0.108324	-0.307765	11	4	4	9	1	2	GGGTTTGCCAGAGCCAAAATGGGGTGGGGGTGGGG
chr1	1177190	1177231	-	HG4_2261	73	Level4	ENSG00000184163	C1QTNF12	protein_coding	42	0	-1.03968	6	6	8	1	11	5	GGGGGCCTTAGGGGCCAGAACTGCCCCATGGAGGGTGGGGTG
chr1	1177449	1177480	-	HG4_2262	50	Level5	ENSG00000184163	C1QTNF12	protein_coding	32	0.000967742	-1.4719	3	3	3	0	15	5	GGGCCCTCGGGAGGCCTGCGTCCTGTGGGGGG
chr1	1177729	1177766	-	HG4_2263	76	Level4	ENSG00000184163	C1QTNF12	protein_coding	38	0.000945946	-0.700622	11	5	5	2	5	1	GGAGATGGGTGGGGGCAGAAGGGTGCTGTTCACAGGGG
chr1	1177913	1177937	-	HG4_2264	59	Level3	ENSG00000184163	C1QTNF12	protein_coding	25	0.125833	-0.284167	3	3	3	0	6	7	GGGCACGTGAGGGCGCCCAGGGGGG
chr1	1178159	1178181	-	HG4_2265	61	Level4	ENSG00000184163	C1QTNF12	protein_coding	23	0.000181818	-0.952864	3	3	3	2	2	7	GGGTGCACTCGGGCTGGGCCGGG
chr1	1178185	1178206	-	HG4_2266	63	Level4	ENSG00000184163	C1QTNF12	protein_coding	22	0.000619048	-1.04752	3	3	3	1	7	2	GGGCCGGGTGTGAGCGGGAGGG
chr1	1178395	1178426	+	HG4_2267	54	Level4	ENSG00000184163	C1QTNF12	protein_coding	32	0.00187097	-0.706194	10	4	4	0	9	1	GGGTGGTCCGGGGGCTGCCGCCTGGAGCGGGG
chr1	1178565	1178602	+	HG4_2268	133	Level1	ENSG00000184163	C1QTNF12	protein_coding	38	0.0273514	-0.258946	6	8	11	1	0	1	GGGGGGCGGGGTGGGGGCTGGTGGGGAGGGGCTTCAGG
chr1	1178626	1178652	+	HG4_2269	85	Level4	ENSG00000184163	C1QTNF12	protein_coding	27	0.00753846	-0.0901923	7	4	4	5	2	1	GGAGTGGCTGCTGGGGCTGGGGAGGGG
chr1	1178682	1178705	-	HG4_2270	60	Level4	ENSG00000184163	C1QTNF12	protein_coding	24	0.00921739	-0.374522	3	3	3	3	9	0	GGGGGGCCTTGGACTGGGCATGGG
chr1	1178708	1178753	+	HG4_2271	50	Level5	ENSG00000184163	C1QTNF12	protein_coding	46	0.00157778	-0.627111	4	4	4	2	26	2	GGGGCAGGGGATAGGTCCCTAACAGGACCCGCACCCGGGGCCGGCG
chr1	1178765	1178812	-	HG4_2272	76	Level5	ENSG00000184163	C1QTNF12	protein_coding	48	0.000702128	-0.703021	4	4	4	11	2	19	GGGGCAGTGCCGTGTGCTGTGACGGGGCTGGGGCTGAGCTTTCTGGGG
chr1	1178974	1179023	-	HG4_2273	74	Level5	ENSG00000184163	C1QTNF12	protein_coding	50	0.000673469	-0.453531	4	4	4	1	5	28	GGGGCTGTCGGTTGCAGGCACCTTCCCCAGGCGGGGTCTGTGGGGTGGGG
chr1	1179169	1179192	-	HG4_2274	60	Level4	ENSG00000184163	C1QTNF12	protein_coding	24	4.34783e-05	-1.11352	3	3	3	7	2	3	GGGTCAGGGTTGGGAGGCCCTGGG
chr1	1179201	1179232	-	HG4_2275	111	Level3	ENSG00000184163	C1QTNF12	protein_coding	32	0	-1.24658	8	11	5	0	1	2	GGGGGCTGGGGGCGGGGCTCGGAGGGCGAGGG
chr1	1179293	1179321	-	HG4_2276	69	Level4	ENSG00000184163	C1QTNF12	protein_coding	29	0.000678571	-0.985143	4	6	4	1	1	3	GGGAGCTTAGAGCGGGGTGTTGGGTGGGG
chr1	1179413	1179462	-	HG4_2277	69	Level5	ENSG00000184163	C1QTNF12	protein_coding	50	0.0437959	-0.00991837	6	10	5	2	1	16	GGGCTTCTGGACCCGCTGCTGCCCCAGGGGGCGGGCCTGCGGCTGGTGGG
chr1	1179659	1179702	+	HG4_2278	62	Level5	ENSG00000184163	C1QTNF12	protein_coding	44	0.131837	0.0699302	5	9	5	11	4	4	GGGGGAGAGAGAAGCAGGTGAGGGGCCCAGTGGGACCCGGTGGG
chr1	1179871	1179895	+	HG4_2279	59	Level5	ENSG00000184163	C1QTNF12	protein_coding	25	0.0262917	-0.320417	3	3	3	9	2	2	GGGATGGCTGAAGGGACGGGACGGG
chr1	1179930	1179960	+	HG4_2280	51	Level4	ENSG00000184163	C1QTNF12	protein_coding	31	0.0112	-0.417	3	3	3	6	4	9	GGGACCCCAGGGCAGCGGGGAGCACTCAGGG
chr1	1180101	1180138	-	HG4_2281	131	Level1	ENSG00000184163	C1QTNF12	protein_coding	38	0.000837838	-0.405	11	10	8	1	1	1	GGGGGGAGGAGGGGGAGGAGTGGGGGAGGAGTGAGGGG
chr1	1180623	1180657	-	HG4_2290	146	Level1	ENSG00000184163	C1QTNF12	protein_coding	35	0.0545313	0.302563	7	6	8	1	1	6	GGGGGGAGGAGAGGGTAGGGTGGGGGGAGGAGGGG
chr1	1180914	1180959	+	HG4_2291	60	Level5	ENSG00000184163	C1QTNF12	protein_coding	46	0.00451111	-0.149556	5	9	6	3	2	16	GGAGGAGTGGCCCTGGGCAGTGGGGTGCCCCCTCCCTTCCAGGGGG
chr1	1180981	1181000	-	HG4_2292	93	Level5	ENSG00000184163	C1QTNF12	protein_coding	20	0.000210526	-0.500789	4	5	4	0	2	1	GGGGCGGGGCAGTGGGGGGG
chr1	1181097	1181124	+	HG4_2293	55	Level5	ENSG00000184163	C1QTNF12	protein_coding	28	0.117556	0.137889	3	3	3	4	5	7	GGGAAACGGGACCTCGGGCTCCAGCGGG
chr1	1181198	1181219	+	HG4_2294	62	Level4	ENSG00000184163	C1QTNF12	protein_coding	22	0.000857143	-0.277095	4	5	4	1	2	2	GGTGTGAGGGCCGGGGATGGGG
chr1	1181533	1181556	-	HG4_2295	91	Level1	ENSG00000184163	C1QTNF12	protein_coding	24	0.00147826	-0.546087	8	4	4	1	2	1	GGGGCGGGGGTGGGGTGGTTCCGG
chr1	1181632	1181669	-	HG4_2296	95	Level2	ENSG00000184163	C1QTNF12	protein_coding	38	0.003	-0.399243	5	5	6	12	4	0	GGGGTGGGTGGGTGAAGGGGGCTTCCCGCGGTTGGGGG
chr1	1181783	1181827	+	HG4_2297	50	Level4	ENSG00000184163	C1QTNF12	protein_coding	45	0.120841	-0.643114	5	5	7	4	7	12	GGGCGACCCGGAGGCAGAGCCGGCAGGGACAGAGCCTGCTGGGGG
chr1	1181834	1181862	-	HG4_2298	71	Level4	ENSG00000184163	C1QTNF12	protein_coding	29	0.00114286	-0.351643	4	4	4	4	2	7	GGGGCAGCTTCGGAGCTGGGGCTCTGGGG
chr1	1181900	1181949	+	HG4_2299	55	Level5	ENSG00000184163	C1QTNF12	protein_coding	50	0.182163	0.205571	9	6	5	11	7	7	GGCCTCGGGCAGCCCCTCGCGGGAGGACGCGCTGGCGGTGGCGTTGGGGG
chr1	1181978	1182009	-	HG4_2300	65	Level5	ENSG00000184163	C1QTNF12	protein_coding	32	0.0106452	0.130613	10	6	4	1	3	4	GGGGCGTCGGGGCCCGGCGGGAGGCACAGAGG
chr1	1182126	1182173	+	HG4_2301	58	Level5	ENSG00000184163	C1QTNF12	protein_coding	48	0.108	0.384489	4	6	4	2	18	10	GGGGACGGCCGGCGCTCAGAGCCCCCGCGCGGGGGCGAGGCCCAGGGG
chr1	1182244	1182281	-	HG4_2302	115	Level4	ENSG00000184163	C1QTNF12	protein_coding	38	0.000405405	-0.847919	5	8	5	5	2	8	GGGGGCTGGGAGCGGGGGCTGGAGCGGGACCCCGGGGG
chr1	1182310	1182341	-	HG4_2303	68	Level5	ENSG00000184163	C1QTNF12	protein_coding	32	0.00322581	-0.0083871	11	4	8	1	3	1	GGGGAGGAGGAGGCGAGGGGAGGATTTACTGG
chr1	1182436	1182469	-	HG4_2304	51	Level4	ENSG00000184163	C1QTNF12	protein_coding	34	0.00672727	-0.679424	4	4	4	5	2	5	GGGAGGCAAGAAGCAGCGGCCGGGGTCAGTGGGG
chr1	1182472	1182504	-	HG4_2305	94	Level4	ENSG00000184163	C1QTNF12	protein_coding	33	0.00115625	-0.308844	4	4	4	3	7	7	GGGGAAGCAATGGGGGCAGGGTGGGGTCTGGGG
chr1	1182642	1182671	-	HG4_2306	70	Level5	ENSG00000184163	C1QTNF12	protein_coding	30	0.000137931	-0.744483	4	4	8	2	2	0	GGGTGAGGAGGTCGTGGGAAGGGGCTGGGG
chr1	1182678	1182708	-	HG4_2307	85	Level5	ENSG00000184163	C1QTNF12	protein_coding	31	0.0351333	-0.272167	4	4	11	5	1	2	GGGGCCGTGAGTCAGGGCGGGGCACCCGGGG
chr1	1182715	1182760	+	HG4_2308	73	Level5	ENSG00000184163	C1QTNF12	protein_coding	46	0.0464444	-0.374644	9	9	7	0	8	8	GGGTCCTGGGGGTGCTGGCCGGCCTCGCTGGGGCCCCACTCGGGGG
chr1	1182808	1182832	+	HG4_2309	69	Level5	ENSG00000184163	C1QTNF12	protein_coding	25	0.000416667	-0.797333	5	4	7	3	1	1	GGAGGAATGGGGTGGCCAGGTGGGG
chr1	1182966	1182998	-	HG4_2310	78	Level5	ENSG00000184163	C1QTNF12	protein_coding	33	0.003375	-0.276813	4	4	4	8	2	3	GGATGTGGCCTGGGGCTGGGGTTGACGCTGGGG
chr1	1183013	1183046	+	HG4_2311	50	Level5	ENSG00000184163	C1QTNF12	protein_coding	34	0.0359394	-0.137606	10	6	4	0	2	2	GGGAGACCAGGCTGGGATGGGGATGACGCTTGGG
chr1	1183049	1183082	-	HG4_2312	83	Level5	ENSG00000184163	C1QTNF12	protein_coding	34	0.000121212	-0.619424	6	7	5	5	2	3	GGAGGGCGAGGGGGCAGCCGGGGTCCCTGGTGGG
chr1	1183295	1183313	+	HG4_2313	67	Level4	ENSG00000184163	C1QTNF12	protein_coding	19	0.0808889	-0.0728333	3	3	3	4	1	2	GGGCAAAGGGAGGGGTGGG
chr1	1183326	1183360	-	HG4_2314	68	Level4	ENSG00000184163	C1QTNF12	protein_coding	35	0.00623529	-0.0728824	11	4	11	0	2	3	GGGGTCTGGTAGCCCTGGGCGGGGGGTCTCCTTGG
chr1	1185332	1185373	+	HG4_2315	51	Level1	ENSG00000260179	RP5-902P8.12	lncRNA	42	0.225585	0.0830488	4	11	4	13	2	3	GGGGCCCTTCCCTGTTTGGCAGCCAAGGCAGGGGCCAGGGAG
chr1	1186276	1186319	-	HG4_2316	120	Level4	ENSG00000260179	RP5-902P8.12	lncRNA	44	0.00104651	-0.229186	8	6	11	1	10	0	GGGCCGGGGGGTGTCAGGGTGTCTGCGTTGGGGGGTGCAGGGGG
chr1	1189075	1189104	+	HG4_2318	52	Level1	ENSG00000160087	UBE2J2	protein_coding	30	0.00103448	-0.488379	3	3	3	2	14	2	GGGCAGGGCTGGCATCCAGTACGGGATGGG
chr1	1189192	1189237	-	HG4_2319	60	Level1	ENSG00000160087	UBE2J2	protein_coding	46	0.000155556	-0.846067	8	5	5	11	10	0	GGGCTGGGGTGGCCCGTGACCAGGGGGTCACACCTGCTGGCCTGGG
chr1	1189695	1189733	+	HG4_2320	54	Level1	ENSG00000160087	UBE2J2	protein_coding	39	0.00118421	-0.486658	4	10	5	3	0	13	GGGGCACGGGATGTGAGGGAGGCCCCCGAGTGCACGGGG
chr1	1189877	1189924	-	HG4_2321	60	Level1	ENSG00000160087	UBE2J2	protein_coding	48	0.000893617	-0.578319	7	5	10	18	1	2	GGCGGCCGCGAGCGGGGCGGGGGCTGCCGGTGCCCTCCGCAGGCCGGG
chr1	1190135	1190165	-	HG4_2322	67	Level1	ENSG00000160087	UBE2J2	protein_coding	31	0.000233333	-0.556	9	8	4	1	1	4	GGGGCCCAGGGGTGGAGCTGGCGTCCGCGGG
chr1	1191024	1191055	-	HG4_2324	63	Level3	ENSG00000160087	UBE2J2	protein_coding	32	9.67742e-05	-1.02965	6	9	4	1	4	4	GGGGCCAAGGGGCACAGGGCCAGTGAGGCCGG
chr1	1191221	1191267	-	HG4_2325	73	Level3	ENSG00000160087	UBE2J2	protein_coding	47	2.17391e-05	-2.14698	5	6	11	2	14	0	GGGCTCTGGGGGGTGGCCTGCGGACAGCTGTGCTGGTGGGCCGGGGG
chr1	1191291	1191324	+	HG4_2326	64	Level2	ENSG00000160087	UBE2J2	protein_coding	34	0.00233333	-0.341515	4	4	4	5	2	11	GGGGCTCCTGGGGGAGAGGAGCCATCCCCTGGGG
chr1	1191800	1191827	-	HG4_2327	55	Level1	ENSG00000160087	UBE2J2	protein_coding	28	0.000222222	-0.476296	3	3	3	2	5	9	GGGCTCCTCCTTGGGATCTTGGGGTGGG
chr1	1192906	1192928	-	HG4_2331	92	Level1	ENSG00000160087	UBE2J2	protein_coding	23	4.54545e-05	-1.50427	4	4	4	1	1	1	GGTACAGGTGGGGTGGGGAGGGG
chr1	1192934	1192962	-	HG4_2332	65	Level1	ENSG00000160087	UBE2J2	protein_coding	29	0.000107143	-0.652429	6	7	4	4	0	4	GGGGCAGTGGGGGTCTGGGTCCAGTCGGG
chr1	1193230	1193274	-	HG4_2333	63	Level1	ENSG00000160087	UBE2J2	protein_coding	45	0.00193182	-0.294977	4	4	8	19	2	4	GGGGATCAGGTCAGGGCAGGGGGCATTTGGCAGAACTTGGAGGGG
chr1	1193816	1193848	-	HG4_2334	86	Level2	ENSG00000160087	UBE2J2	protein_coding	33	0.00028125	-0.351719	6	5	8	1	4	2	GGGCTGGCTGGAGTGGGAAGAGGGGGTGGGGAG
chr1	1193964	1193985	-	HG4_2335	63	Level3	ENSG00000160087	UBE2J2	protein_coding	22	0.000142857	-0.114238	3	3	3	1	4	5	GGGCCCGTGGGTGCAGGGTGGG
chr1	1194182	1194203	-	HG4_2336	63	Level3	ENSG00000160087	UBE2J2	protein_coding	22	0.000571429	-0.463571	3	3	3	3	4	3	GGGCCTGGGAGCAGGGCCAGGG
chr1	1194227	1194246	-	HG4_2337	66	Level3	ENSG00000160087	UBE2J2	protein_coding	20	0.000105263	-0.313474	3	3	3	2	2	4	GGGCCTCGGGCTGGGGCGGG
chr1	1194810	1194843	-	HG4_2338	59	Level1	ENSG00000160087	UBE2J2	protein_coding	34	0.0187576	0.00966665	8	6	4	1	2	9	GGGGACTCGCATTGGGGCAGGGCTGTGCACAGGG
chr1	1194872	1194903	-	HG4_2339	50	Level1	ENSG00000160087	UBE2J2	protein_coding	32	0.0135484	0.141516	3	3	3	1	17	2	GGGCAGGGGTGCTGCATCCTACACAGGGTGGG
chr1	1203086	1203115	-	HG4_2350	69	Level2	ENSG00000160087	UBE2J2	protein_coding	30	0.00313793	-0.254138	4	4	4	3	6	5	GGGGTGAGTGGGGTGCCCAGGGGCCTGTGG
chr1	1203429	1203462	-	HG4_2351	62	Level1	ENSG00000160087	UBE2J2	protein_coding	34	0.00121212	-0.993152	4	4	5	8	1	1	GGCTGCAGAGGCGGGAGTGGGGCTGCGCCAGGGG
chr1	1203524	1203546	-	HG4_2352	61	Level1	ENSG00000160087	UBE2J2	protein_coding	23	0.003	-0.327455	3	3	3	1	5	5	GGGCCTCTGGGTGTCTGGGCGGG
chr1	1203813	1203842	-	HG4_2353	52	Level1	ENSG00000160087	UBE2J2	protein_coding	30	0	-0.846897	3	3	3	9	5	4	GGGCAGCGGGCTTCCGGGTGCGGTGAAGGG
chr1	1204030	1204061	+	HG4_2354	50	Level1	ENSG00000160087	UBE2J2	protein_coding	32	0.0073871	0.0332258	3	3	3	2	13	5	GGGCAGGGATAAGACTGGCCAGGGAGGCAGGG
chr1	1206168	1206204	-	HG4_2363	54	Level1	ENSG00000160087	UBE2J2	protein_coding	37	0.00458333	-0.313889	6	4	4	2	13	2	GGCTGGCTGGGGCTGCCTCTGTCAAGGGGCTGGCAGG
chr1	1206264	1206290	-	HG4_2364	56	Level1	ENSG00000160087	UBE2J2	protein_coding	27	0.00292308	-0.279038	3	3	3	4	7	4	GGGACCTGGGCCGTGCTGGGTCTTGGG
chr1	1206492	1206538	-	HG4_2365	61	Level1	ENSG00000160087	UBE2J2	protein_coding	47	0.0108696	0.113652	4	8	4	8	12	7	GGGGCCCTCCTGGGGAGGCACTCCTTAGGCAGAGGAACCCGCTGGGG
chr1	1207773	1207794	-	HG4_2366	63	Level2	ENSG00000160087	UBE2J2	protein_coding	22	4.7619e-05	-0.92281	3	3	3	5	3	2	GGGACGGGTGAGGGACGCTGGG
chr1	1208653	1208691	+	HG4_2367	58	Level4	ENSG00000160087	UBE2J2	protein_coding	39	0.00823684	-0.288053	4	4	4	5	6	12	GGGGTTTACGGGGCAGTCTGGAGTCTAACAGTTCAGGGG
chr1	1208718	1208739	-	HG4_2368	53	Level4	ENSG00000160087	UBE2J2	protein_coding	22	0.000333333	-0.319476	3	3	11	1	0	1	GGGAGTCTGTGTCGGGGGAGGG
chr1	1208903	1208927	+	HG4_2369	59	Level5	ENSG00000160087	UBE2J2	protein_coding	25	0.01675	0.0657083	3	3	3	2	7	4	GGGCCGGGGCCCCGCGGGCGGCGGG
chr1	1208955	1208990	-	HG4_2370	55	Level5	ENSG00000160087	UBE2J2	protein_coding	36	0.0569714	0.288686	4	4	5	5	3	7	GGAGCCGGCCACAGCGGCGGCCCGGGGCTGCTGGGG
chr1	1209128	1209155	-	HG4_2371	50	Level5	ENSG00000160087	UBE2J2	protein_coding	28	0.621259	0.545037	5	8	7	1	2	1	GGGGCGGTGCGGCTGTTTCGGGCGCGGG
chr1	1209265	1209294	+	HG4_2372	92	Level6	ENSG00000160087	UBE2J2	protein_coding	30	0.00568966	-0.133759	9	6	5	1	1	1	GGGGCGGTGAGGAGGGAGGGGGAGGGCTGG
chr1	1209351	1209380	+	HG4_2373	135	Level6	ENSG00000160087	UBE2J2	protein_coding	30	0.000724138	-0.887586	7	8	6	0	1	1	GGGTGGGGGATGGGGCGGGGGGCGGGGCGG
chr1	1209430	1209462	-	HG4_2374	80	Level6	ENSG00000160087	UBE2J2	protein_coding	33	0.00015625	-1.40938	4	4	10	3	7	1	GGGGAGGGAAGCGCGCGGCTTCGGGGTCTGGGG
chr1	1209521	1209539	-	HG4_2375	67	Level5	ENSG00000160087	UBE2J2	protein_coding	19	0.000222222	-0.474	3	3	3	2	1	4	GGGAGGCGGGAGGGTCGGG
chr1	1209562	1209580	-	HG4_2376	67	Level5	ENSG00000160087	UBE2J2	protein_coding	19	0.00172222	-0.729722	3	3	3	4	1	2	GGGCCGGGTGGGGCGTGGG
chr1	1209740	1209784	-	HG4_2377	79	Level5	ENSG00000160087	UBE2J2	protein_coding	45	0.0204773	-0.463455	4	4	4	17	6	6	GGGGAGGTCAGGGGCATCCCGGGGCTGGGCAGGCACCTGCAGGGG
chr1	1209871	1209896	+	HG4_2378	89	Level5	ENSG00000160087	UBE2J2	protein_coding	26	0.00252	-0.3508	4	4	9	4	1	0	GGGGCGCTGGGGTGGGACGCTGGGGG
chr1	1209942	1209970	+	HG4_2379	71	Level5	ENSG00000230415	LINC01786	lncRNA	29	0.00110714	-0.323107	4	8	10	1	1	1	GGGGAGCTGAGGGTGGTCCCCTGGTGGGG
chr1	1210644	1210662	-	HG4_2380	67	Level2	ENSG00000230415	LINC01786	lncRNA	19	0.0005	-0.1975	3	3	3	5	1	1	GGGTGGGTGGGGTGGTGGG
chr1	1216248	1216267	-	HG4_2385	66	Level3	ENSG00000162572	SCNN1D	protein_coding	20	0.00784211	-0.146947	3	3	3	1	6	1	GGGTGGGTGCTGAGGGTGGG
chr1	1216348	1216397	+	HG4_2386	65	Level4	ENSG00000162572	SCNN1D	protein_coding	50	0.00755102	-0.340327	7	5	6	1	8	14	GGGGCCGAGGGGGCTCTGCCTGGGAGGCTGTTCACCTGCCTGGGTGCAGG
chr1	1216399	1216432	-	HG4_2387	75	Level4	ENSG00000162572	SCNN1D	protein_coding	34	0.0149091	-0.145939	4	4	4	7	6	3	GGCAGGCCAGGGGTGGCCTGGGGTCCCTCTGGGG
chr1	1216515	1216558	+	HG4_2388	73	Level4	ENSG00000162572	SCNN1D	protein_coding	44	0.00237209	-0.299233	5	6	9	12	0	4	GGGGGACGCTCACCCCAGGGGAGGAAACGGGGCTCTGGGATAGG
chr1	1216849	1216874	-	HG4_2389	86	Level4	ENSG00000162572	SCNN1D	protein_coding	26	0.00036	-0.42836	4	4	4	1	2	4	GGCCCGGTGCAGGGGGTGGGGTGGGG
chr1	1216870	1216913	+	HG4_2390	53	Level4	ENSG00000162572	SCNN1D	protein_coding	44	0.00106977	-0.561581	9	4	4	1	13	2	GGGCCAGCGAGGGGATGGCCCAGAAGAGGGGGAGGACCATGTGG
chr1	1217024	1217051	+	HG4_2391	94	Level5	ENSG00000162572	SCNN1D	protein_coding	28	0.00377778	-0.263074	6	6	5	1	0	1	GGGAGGAGGGGAGGGGGGTGGAGCCGGG
chr1	1217502	1217536	-	HG4_2392	63	Level2	ENSG00000162572	SCNN1D	protein_coding	35	0.0128235	-0.258471	4	4	4	2	15	2	GGGGCTGGGGTGCCTCTCCAAGCTCGCGGCAGGGG
chr1	1217896	1217926	+	HG4_2393	62	Level1	ENSG00000162572	SCNN1D	protein_coding	31	0.0001	-0.745167	7	4	4	2	7	0	GACAGGGATGGGGTGGTCCTGGGGGACAGGG
chr1	1218717	1218737	+	HG4_2394	64	Level1	ENSG00000162572	SCNN1D	protein_coding	21	0.0492	0.0528	3	3	3	2	1	6	GGGAAGGGAGGGAGTGCTGGG
chr1	1219746	1219761	+	HG4_2401	72	Level2	ENSG00000162572	SCNN1D	protein_coding	16	0.000266667	-0.792933	3	3	3	2	2	0	GGGCTGGGTTGGGGGG
chr1	1220254	1220284	-	HG4_2402	51	Level4	ENSG00000162572	SCNN1D	protein_coding	31	0.000233333	-1.20603	3	3	3	6	7	6	GGGTCTGGAGGGCCAGTCAGGGTCCCCAGGG
chr1	1220512	1220552	-	HG4_2403	65	Level4	ENSG00000162572	SCNN1D	protein_coding	41	0.000325	-2.42127	5	4	4	12	9	3	GGGGCCTGGGGACACCAGGTGGGGACGGCTCCCCTCGGGTG
chr1	1220843	1220871	+	HG4_2404	83	Level3	ENSG00000162572	SCNN1D	protein_coding	29	0.000535714	-0.92275	4	4	8	2	1	6	GGGGCTGGGGTGGGTGCAGCCATCAGGGG
chr1	1221148	1221185	+	HG4_2405	61	Level4	ENSG00000162572	SCNN1D	protein_coding	38	0.000783784	-0.929541	4	10	10	4	5	1	GGGGAGAAGGGCGCAGTGTCAGAGCACCCTGGGAGGGG
chr1	1221248	1221268	+	HG4_2406	51	Level5	ENSG00000162572	SCNN1D	protein_coding	21	0.00415	0.0011	3	3	8	2	1	1	GGGTAGGGAGGCCTGAGTGGG
chr1	1221322	1221362	-	HG4_2407	57	Level5	ENSG00000162572	SCNN1D	protein_coding	41	0.0017	-0.857925	5	5	5	9	7	1	GGGTGGTGGTGGTGGTGCTGATGGTGGCCCCGGCCTGGGGG
chr1	1221365	1221390	+	HG4_2408	52	Level5	ENSG00000162572	SCNN1D	protein_coding	26	0.24704	0.13676	5	9	4	0	1	2	GGAGGGGCACCAGGAGGGGCTGGTGG
chr1	1221663	1221686	+	HG4_2409	60	Level4	ENSG00000162572	SCNN1D	protein_coding	24	0.011	-0.538435	3	3	3	3	8	1	GGGCCAGGGCTGTCGGCGGGAGGG
chr1	1221696	1221744	-	HG4_2410	58	Level4	ENSG00000162572	SCNN1D	protein_coding	49	0.000291667	-0.909479	8	4	4	3	21	5	GGGGCCAGTGGGGCTTCGGTTAGAGACGGTCACAGGGGCAAGGAGCTGG
chr1	1221886	1221926	+	HG4_2411	84	Level5	ENSG00000162572	SCNN1D	protein_coding	41	0.000125	-1.33623	10	11	5	5	1	1	GGCCCTCGGGAGCCTGGGAGGAGAGGTGGGGGTGGGCGAGG
chr1	1221948	1221971	+	HG4_2412	60	Level4	ENSG00000162572	SCNN1D	protein_coding	24	0.000652174	-0.556043	3	3	3	1	9	2	GGGAGGGGCTGCGAGCGGGCTGGG
chr1	1222243	1222279	-	HG4_2413	87	Level4	ENSG00000162572	SCNN1D	protein_coding	37	0.000138889	-1.56436	6	5	5	3	5	8	GGGGGCTCGTGGCGGGGGACAGTGGCGGAGAGGGCGG
chr1	1222469	1222486	-	HG4_2414	69	Level4	ENSG00000162572	SCNN1D	protein_coding	18	0.0581176	-0.798471	3	3	3	1	2	3	GGGAGAGGGGAGGGAGGG
chr1	1222665	1222699	+	HG4_2415	50	Level4	ENSG00000162572	SCNN1D	protein_coding	35	0.284059	0.419294	11	11	5	3	1	0	GGACTGCCAGGCCCGGTGAGTGTGGCGGGCGGGGG
chr1	1222710	1222740	-	HG4_2416	51	Level4	ENSG00000162572	SCNN1D	protein_coding	31	0.0004	-0.668267	6	4	4	1	11	1	GGGGTGCGGCCACGCTCTGTGGGGTGGGACG
chr1	1222993	1223023	+	HG4_2417	62	Level4	ENSG00000162572	SCNN1D	protein_coding	31	0.0021	-0.8956	6	4	4	3	3	4	GGCCGGTGCGGGGGCAGGGGTGCAGGTCAGG
chr1	1223274	1223290	+	HG4_2418	70	Level4	ENSG00000162572	SCNN1D	protein_coding	17	0.0813125	-0.773375	3	3	3	0	3	2	GGGGGGTGAGGGCAGGG
chr1	1223435	1223473	+	HG4_2419	114	Level2	ENSG00000162572	SCNN1D	protein_coding	39	0.00894737	-0.363684	5	5	7	3	7	7	GGGGGTGCGGGGGCAGGTGAGGCTGGGCTGGCCAGGGGG
chr1	1223475	1223503	+	HG4_2420	81	Level1	ENSG00000162572	SCNN1D	protein_coding	29	0.00725	-0.920214	5	6	5	1	3	1	GTGGGCGGGTGGAACGGGGGAGGGGTCTG
chr1	1225545	1225572	-	HG4_2442	55	Level1	ENSG00000162572	SCNN1D	protein_coding	28	0.00062963	-0.281444	3	3	3	4	8	4	GGGACACGGGACGGAGCAGGGACACGGG
chr1	1225599	1225648	-	HG4_2443	86	Level2	ENSG00000162572	SCNN1D	protein_coding	50	0.023449	-0.41751	5	10	5	15	7	0	GGGGACAGGGGGGATGAGCAGGGACATGGGATGGAGCGGAGACATGGGGG
chr1	1225893	1225924	-	HG4_2444	63	Level4	ENSG00000162572	SCNN1D	protein_coding	32	0.217839	0.282968	9	4	6	1	4	4	GGGGCAGCGGGAGGTACAGGGGAGCCGGTGGG
chr1	1225926	1225967	+	HG4_2445	57	Level4	ENSG00000162572	SCNN1D	protein_coding	42	0.253146	-0.23422	11	4	4	6	5	2	GGCCCTGCAGGTGAGACGGGGGTGTTGGGGTCGCGGCCAGGG
chr1	1226088	1226116	+	HG4_2446	60	Level4	ENSG00000162572	SCNN1D	protein_coding	29	0.0005	-0.270893	4	4	4	1	1	4	GTGGTGGGGTGGGGGTGTGGACAGCCAGG
chr1	1226122	1226146	-	HG4_2447	59	Level5	ENSG00000162572	SCNN1D	protein_coding	25	0.00366667	-0.405625	3	3	3	6	6	1	GGGTGGGCTCTGTGGGACCTGTGGG
chr1	1226172	1226211	-	HG4_2448	79	Level5	ENSG00000162572	SCNN1D	protein_coding	40	0.000897436	-0.638026	7	10	5	4	4	4	GGGCGGATGTGGGGGCAGAGACCACGGGGCATAGGCTGGG
chr1	1226222	1226250	+	HG4_2449	53	Level5	ENSG00000162572	SCNN1D	protein_coding	29	0.0015	-0.514821	6	4	4	2	4	5	GGATGGCCGGGGGCATGGGGGAGCCGTGG
chr1	1226370	1226397	-	HG4_2450	100	Level4	ENSG00000162572	SCNN1D	protein_coding	28	0.00244444	-0.411889	4	4	4	3	8	1	GGGGAGGGGGGCTTTGAGGGGAGAGGGG
chr1	1226553	1226595	+	HG4_2451	64	Level5	ENSG00000162572	SCNN1D	protein_coding	43	0.00457143	-0.692381	4	6	4	10	12	3	GGGGCAGCGACAGTGGCTGGCCCTGCACAGAAGGGGCACGGGG
chr1	1226607	1226631	-	HG4_2452	69	Level5	ENSG00000162572	SCNN1D	protein_coding	25	0.0259583	-1.15662	4	7	4	1	3	1	GCGGGTGGGGTGCGGGTGTGAGGGG
chr1	1227163	1227201	+	HG4_2453	86	Level5	ENSG00000162572	SCNN1D	protein_coding	39	0.000184211	-0.6975	8	11	9	1	1	4	GCCTGGGGTGGGTCTCAAGGAGGCCCGGGGCGGAGGGGG
chr1	1227432	1227453	-	HG4_2454	73	Level5	ENSG00000162572	SCNN1D	protein_coding	22	0	-2.08852	4	6	4	1	1	1	GGGCGCGGGGCGGCTGGAGGGG
chr1	1227560	1227591	+	HG4_2455	60	Level3	ENSG00000162572	SCNN1D	protein_coding	32	0.00187097	-0.0683226	6	7	4	2	5	4	GGGTAGAAGGGCGAGACAATGGGGACCAGGGG
chr1	1227595	1227641	-	HG4_2456	61	Level3	ENSG00000131584	ACAP3	protein_coding	47	8.69565e-05	-0.319804	8	4	4	17	4	6	GGGGCCTGATGGGGACCTGGGGCTCGTTTGACAAAATCTGGGTCCTG
chr1	1227796	1227845	+	HG4_2457	92	Level1	ENSG00000131584	ACAP3	protein_coding	50	0.112755	0.280837	6	6	11	1	15	5	GAGGGGTGGGGGGTGAGACCCGCCAGCAGGGGCCTGGGGCAAGAGGCGGG
chr1	1227907	1227929	+	HG4_2458	51	Level3	ENSG00000131584	ACAP3	protein_coding	23	0.421091	0.495955	10	3	3	2	0	2	GGCAAGAGAGTTGGGGGGCCGGG
chr1	1228020	1228061	+	HG4_2459	65	Level4	ENSG00000131584	ACAP3	protein_coding	42	0.0108537	0.251049	4	6	4	15	7	2	GGGGAGGCCCTGCCTCCCTGCCGGGCACCTTTGGGGAAGGGG
chr1	1228118	1228146	+	HG4_2460	81	Level2	ENSG00000131584	ACAP3	protein_coding	29	0.187179	0.221036	4	6	4	1	3	7	GGGGAGGCTGGTCAGGGGCAGGGCTGGGG
chr1	1228316	1228352	+	HG4_2461	55	Level4	ENSG00000131584	ACAP3	protein_coding	37	0.133583	0.0545	5	9	4	2	2	11	GGAGGCCGGGATGCGGCTGGGGCTGTCTGGCACGGGG
chr1	1228422	1228439	-	HG4_2462	69	Level3	ENSG00000131584	ACAP3	protein_coding	18	0.391118	0.240882	3	3	3	1	1	4	GGGTGCTGGGCGGGAGGG
chr1	1228675	1228715	+	HG4_2463	53	Level4	ENSG00000131584	ACAP3	protein_coding	41	0.084675	-0.054025	4	11	4	15	1	1	GGGGTGACCTGAAGACAGAGGTTCCCCAGGTGGGGTGAGGG
chr1	1228698	1228740	-	HG4_2464	50	Level4	ENSG00000131584	ACAP3	protein_coding	43	0.0674524	0.151119	4	11	5	17	2	0	GGGGGGGTGCTGCATCGTCGGGTGTCCCTCACCCCACCTGGGG
chr1	1228858	1228883	+	HG4_2465	57	Level3	ENSG00000131584	ACAP3	protein_coding	26	0.05192	0.14372	3	3	3	8	1	5	GGGCCGCGGCCGGGTGGGCGCCAGGG
chr1	1228889	1228918	+	HG4_2466	86	Level4	ENSG00000131584	ACAP3	protein_coding	30	0.0880345	0.237655	4	4	11	5	1	1	GGGGCATGCGGGGCGTCGGGCCGGGCGGGG
chr1	1229007	1229041	+	HG4_2467	79	Level4	ENSG00000131584	ACAP3	protein_coding	35	0.876412	2.86729	4	11	4	2	5	5	GGGGCTGCCCGCCAGGGCGCCCGGGGGACCAGGGG
chr1	1229129	1229157	-	HG4_2468	99	Level6	ENSG00000131584	ACAP3	protein_coding	29	0.000714286	-1.19404	4	4	4	1	11	1	GGGGCGGGGCCTCCAGGGCAGGGGCGGGG
chr1	1229170	1229190	-	HG4_2469	64	Level6	ENSG00000131584	ACAP3	protein_coding	21	0.00245	-0.62565	3	3	3	1	3	5	GGGCCCTCGGGGCTGGGCGGG
chr1	1229303	1229335	+	HG4_2470	65	Level6	ENSG00000131584	ACAP3	protein_coding	33	0.407281	1.87466	11	4	6	4	3	1	GGCAAACCTGGCTGAGGGGCGAGGTCGGAGGGG
chr1	1229342	1229360	+	HG4_2471	113	Level5	ENSG00000131584	ACAP3	protein_coding	19	0.000111111	-0.582722	4	4	4	1	1	1	GGGGCGGGGCGGGGCGGGG
chr1	1229374	1229409	+	HG4_2472	62	Level5	ENSG00000131584	ACAP3	protein_coding	36	0.000714286	-0.6904	5	8	5	7	3	3	GGGGGCGTGGCCGGATAGGGCATGGCGGACAGGGCG
chr1	1229420	1229450	+	HG4_2473	79	Level5	ENSG00000131584	ACAP3	protein_coding	31	0.00296667	-0.1377	4	7	4	2	2	8	GGGGTAGGCGTGGTCGGGGCACAGGGCGGGG
chr1	1229620	1229665	-	HG4_2474	78	Level4	ENSG00000131584	ACAP3	protein_coding	46	0.00102222	-0.522867	11	11	8	1	3	7	GGGGGCGCCCAAGGCCGGGGTCAGGGTGCAGAGGCGCGGAGAGGGG
chr1	1229937	1229970	-	HG4_2475	58	Level4	ENSG00000131584	ACAP3	protein_coding	34	0.706727	1.85418	5	4	8	3	3	7	GGGGACACTGAGGCCGAGGCCTGGGGCCTGGCGG
chr1	1230013	1230047	+	HG4_2476	78	Level4	ENSG00000131584	ACAP3	protein_coding	35	0.00252941	-0.526088	4	4	10	1	0	12	GGGGAGGGGGCGGTCAGGGAAAGCAACCCCCGGGG
chr1	1230056	1230076	+	HG4_2477	64	Level4	ENSG00000131584	ACAP3	protein_coding	21	0	-1.453	3	3	3	2	2	5	GGGCTGGGCAGGGGCCTCGGG
chr1	1230202	1230235	+	HG4_2478	78	Level4	ENSG00000131584	ACAP3	protein_coding	34	0.0322727	-0.157485	11	5	5	2	4	1	GGTCCGCAGGGAAGGGGGTCCTGAGGGTGGGAGG
chr1	1230275	1230299	-	HG4_2479	54	Level4	ENSG00000131584	ACAP3	protein_coding	25	0.00025	-0.2765	5	5	9	0	1	1	GGGGTGGCCCCTGGAGGGTGGGTGG
chr1	1230401	1230447	-	HG4_2480	72	Level4	ENSG00000131584	ACAP3	protein_coding	47	0.00521739	-1.26426	5	8	8	5	10	1	GGCGAGCGGGAGGGAAGGGCTTCCCAAAAGGCCTGGGCTTTAGGGGG
chr1	1230449	1230486	-	HG4_2481	98	Level4	ENSG00000131584	ACAP3	protein_coding	38	0.000297297	-0.624189	8	5	5	5	8	0	GGGGCTGGGGGGCCCACTGCGGGGGGTGCCGGGTAAGG
chr1	1230578	1230607	-	HG4_2482	63	Level4	ENSG00000131584	ACAP3	protein_coding	30	0.000862069	-0.68469	8	4	4	2	4	3	GGTGGCCCGGGGTGCTGGGGAAGCAGAGGG
chr1	1230685	1230718	-	HG4_2483	60	Level4	ENSG00000131584	ACAP3	protein_coding	34	0.000151515	-1.3403	5	10	4	10	0	1	GGGGCGGGGGGCCTCCTGGCCACACAGCTGGAGG
chr1	1230806	1230851	-	HG4_2484	62	Level5	ENSG00000131584	ACAP3	protein_coding	46	0.6332	2.72269	8	4	4	1	20	5	GGGGCCGCAGGGGCTGGCCCTCGCAGTAAGTGTGGGGTGGGCCCAG
chr1	1230974	1231006	+	HG4_2485	71	Level5	ENSG00000131584	ACAP3	protein_coding	33	0.0004375	-0.541844	4	4	11	1	2	0	GGGGTGGGGCAGGGAACCCCAGGTCACGCCGGG
chr1	1231027	1231068	-	HG4_2486	79	Level5	ENSG00000131584	ACAP3	protein_coding	42	0.000121951	-0.888537	5	10	9	4	2	5	GGGATGGACTCCGTCAAGGGGCTGGTGGCAGGGCTCTGGGGG
chr1	1231072	1231094	-	HG4_2487	51	Level5	ENSG00000131584	ACAP3	protein_coding	23	4.54545e-05	-0.816318	11	3	3	0	1	2	GGGCTGGGAGGGGCTTGCCTTGG
chr1	1231170	1231200	+	HG4_2488	62	Level4	ENSG00000131584	ACAP3	protein_coding	31	0.585667	2.15637	6	7	4	1	1	8	GGGCAGTGGGAGCGCGGGGAGAGCTGTGGGG
chr1	1231536	1231581	-	HG4_2489	76	Level4	ENSG00000131584	ACAP3	protein_coding	46	0.00164444	-0.844044	9	5	9	1	11	1	GGGCTCCTGGAGGCCACGGGACCCCGTTTGTGGGGGCGGGAGCTGG
chr1	1231701	1231729	-	HG4_2490	127	Level4	ENSG00000131584	ACAP3	protein_coding	29	0.00910714	-0.336286	5	7	5	4	2	1	GGGGGTGGGGGTTGGGCCGGAGCTGGGGG
chr1	1231763	1231792	-	HG4_2491	109	Level4	ENSG00000131584	ACAP3	protein_coding	30	0.183586	-0.0772414	7	5	5	2	1	2	GGGCCAGGCTGGGGGTGGGGGTTGGGCTGG
chr1	1232065	1232087	-	HG4_2492	79	Level2	ENSG00000131584	ACAP3	protein_coding	23	0.000909091	-0.216409	4	4	4	6	0	1	GGGGAGGAGGGGGCCTGCTGGGG
chr1	1232175	1232220	-	HG4_2493	53	Level3	ENSG00000131584	ACAP3	protein_coding	46	0.000644444	-0.8808	4	4	11	0	11	5	GGGTGTGCGCGTGTGTGCGTGTGCGGGCGTGTGCTCGAGGGGGGGG
chr1	1232457	1232506	+	HG4_2494	60	Level3	ENSG00000131584	ACAP3	protein_coding	50	0.031551	-1.05241	4	4	10	2	11	15	GGGGCAGGGGCCATCCCCAGTGGCACGTAGGTGTGTGCACCGGCACGGGG
chr1	1232683	1232732	+	HG4_2496	61	Level1	ENSG00000131584	ACAP3	protein_coding	50	0.000408163	-1.35	4	4	11	2	22	3	GGGGCAGGGGCCATCCCCGGTGGCACGTGTGTGTGTGCACGGGCTTGGGG
chr1	1232735	1232784	+	HG4_2497	55	Level1	ENSG00000131584	ACAP3	protein_coding	50	0.0533469	-0.318918	4	5	4	8	23	2	GGGGCCATCCCCGGTGGCACGTGTGTGTGTGCACAGGCACGGGGCAGGGG
chr1	1232821	1232866	+	HG4_2498	65	Level1	ENSG00000131584	ACAP3	protein_coding	46	0.205733	-0.561667	4	4	11	2	18	3	GGGGCAGGGGCCATCCCCGGTGGCACATGTGTGCACGGGCTTGGGG
chr1	1232909	1232958	+	HG4_2499	61	Level1	ENSG00000131584	ACAP3	protein_coding	50	0.0600816	-0.506531	4	4	11	2	22	3	GGGGCAGGGGCCATCCCCGGTGGCACGTGTGTGTGTGCACGGGCTTGGGG
chr1	1232961	1233010	+	HG4_2500	55	Level2	ENSG00000131584	ACAP3	protein_coding	50	0.130204	-0.0950408	4	5	4	8	23	2	GGGGCCATCCCCGGTGGCACGTGTGTGTGTGCACAGGCACGGGGCAGGGG
chr1	1233047	1233096	+	HG4_2501	74	Level4	ENSG00000131584	ACAP3	protein_coding	50	0.0799388	-0.176571	4	4	4	2	30	2	GGGGCAGGGGCCATCCCCGGTGGCACGTGTGCACGGGCACGGGGCAGGGG
chr1	1233133	1233180	+	HG4_2502	63	Level4	ENSG00000131584	ACAP3	protein_coding	48	0.00238298	-0.349085	4	4	11	2	20	3	GGGGCAGGGGCCATCCCCGGTGGCACGTGTGTGTGCACGGGCTTGGGG
chr1	1233329	1233351	+	HG4_2503	51	Level5	ENSG00000131584	ACAP3	protein_coding	23	0.163955	-0.181636	3	3	11	1	1	1	GGGCGGGCGTCAGCTCCGGTGGG
chr1	1233360	1233374	-	HG4_2504	73	Level5	ENSG00000131584	ACAP3	protein_coding	15	0.000857143	-0.567643	3	3	3	0	2	1	GGGTGGGGCGGGGGG
chr1	1233515	1233542	-	HG4_2505	71	Level5	ENSG00000131584	ACAP3	protein_coding	28	0	-1.07207	4	11	5	2	0	2	GGGGCCGGGTGGTGGCTGAGGGCAGGGG
chr1	1233565	1233604	-	HG4_2506	58	Level5	ENSG00000131584	ACAP3	protein_coding	40	0.000564103	-0.394692	11	9	4	5	4	3	GGGGCTTGGGGCTCAGGCAGTCGGCCTCCGGGTCTCCAAG
chr1	1233655	1233691	-	HG4_2507	59	Level4	ENSG00000131584	ACAP3	protein_coding	37	0.000527778	-0.431333	4	8	4	2	3	6	GGCAGACTGGTCAGTTGGGGTTAGCACAGGGCCGGGG
chr1	1233725	1233750	-	HG4_2508	60	Level4	ENSG00000131584	ACAP3	protein_coding	26	0.16372	0.52588	4	4	8	2	3	1	GGTGTGCCCTGGGCCTGGGGCTGGGG
chr1	1233805	1233837	+	HG4_2509	110	Level2	ENSG00000131584	ACAP3	protein_coding	33	0.0135625	-0.0610625	6	6	6	1	2	5	GGTGGGTGGGGGGATGTGGGGAGTCAGGCGGGG
chr1	1234078	1234115	-	HG4_2512	80	Level4	ENSG00000131584	ACAP3	protein_coding	38	0.000351351	-0.606757	5	6	10	6	0	5	GGAGGGTAGCAGGGCCCCTGGGGTGGGCACTGAGGGGG
chr1	1234239	1234269	-	HG4_2513	66	Level3	ENSG00000131584	ACAP3	protein_coding	31	6.66667e-05	-0.553533	4	6	10	2	2	3	GGGGTCTGCCCCACGGGTTGCAGGGCTGGGG
chr1	1234290	1234319	-	HG4_2514	69	Level3	ENSG00000131584	ACAP3	protein_coding	30	0.0672414	-0.494483	11	4	4	2	1	2	GCAGGGCTGGGGTGGGGCCGGCACTCTCGG
chr1	1234356	1234383	-	HG4_2515	66	Level4	ENSG00000131584	ACAP3	protein_coding	28	0.00340741	0.0293333	4	5	8	0	1	6	GGGGCACTCAGGATGCGGAGGGTGGGGG
chr1	1234464	1234491	+	HG4_2516	69	Level4	ENSG00000131584	ACAP3	protein_coding	28	0.00448148	0.00718519	6	9	4	3	1	1	GGCAGGCCAGGGAAGCAGAGGGGAGGGG
chr1	1234672	1234711	-	HG4_2517	82	Level4	ENSG00000131584	ACAP3	protein_coding	40	7.69231e-05	-1.32064	7	5	10	6	2	1	GGCCCTGGGCGGGCTGTGGGTCGGGGGAGACCAGATGGGG
chr1	1234740	1234766	+	HG4_2518	68	Level3	ENSG00000131584	ACAP3	protein_coding	27	0.00111538	-0.364577	5	8	4	2	1	3	GAGGGCCGGAGCAGGAGGGGGTAGGGG
chr1	1234818	1234850	-	HG4_2519	54	Level4	ENSG00000131584	ACAP3	protein_coding	33	0	-1.474	4	4	11	2	6	2	GGGGACGGGTCCACCAGTCACCAGGAGTTGGGG
chr1	1235012	1235041	-	HG4_2520	67	Level4	ENSG00000131584	ACAP3	protein_coding	30	0.00262069	-1.24048	9	4	7	2	1	3	GGGGCACGTGTGGGTGGGGCCGCTGCTGGG
chr1	1235085	1235106	+	HG4_2521	63	Level2	ENSG00000131584	ACAP3	protein_coding	22	4.7619e-05	-1.05071	3	3	3	3	2	5	GGGTGTGGGCAGGGCAGGTGGG
chr1	1235123	1235151	+	HG4_2522	88	Level3	ENSG00000131584	ACAP3	protein_coding	29	0.0111429	-0.36275	4	4	11	1	1	4	GGGGCGGGGAGGGTGTGCCGGGCATGGGG
chr1	1235330	1235362	-	HG4_2523	71	Level4	ENSG00000131584	ACAP3	protein_coding	33	0.450563	1.35028	4	4	11	1	1	1	GGCAGCCGAGGTGAGCCTTTGGGAGGGGTGGGG
chr1	1235610	1235647	-	HG4_2524	52	Level5	ENSG00000131584	ACAP3	protein_coding	38	0.0134054	-0.197514	4	4	6	14	3	1	GGCAGGTGCAGGGCTTGGGGCTGCCTCAGCCTCCGGGG
chr1	1235859	1235873	-	HG4_2525	73	Level4	ENSG00000131584	ACAP3	protein_coding	15	0	-0.788071	3	3	3	1	0	2	GGGCTGGGGGGCGGG
chr1	1235969	1235994	+	HG4_2526	56	Level4	ENSG00000131584	ACAP3	protein_coding	26	0.83732	3.65248	4	4	4	2	4	3	GGGGCCGGTGCCTCGGGGCCTGGGCG
chr1	1236927	1236961	-	HG4_2527	84	Level1	ENSG00000131584	ACAP3	protein_coding	35	0.00141176	-0.597794	8	6	5	2	0	6	GGGCCTGGAGTGGAGGGGGGTGGGGCTGGGCATGG
chr1	1237005	1237033	-	HG4_2528	63	Level4	ENSG00000131584	ACAP3	protein_coding	29	0	-1.43011	7	5	4	2	1	6	GGGGTCAGCAGGGGTGCGGGCAGGCCTGG
chr1	1237045	1237067	-	HG4_2529	91	Level4	ENSG00000131584	ACAP3	protein_coding	23	0.000227273	-0.566545	7	4	4	1	2	1	GGGGAGGGGCTGGGGAGGCCTGG
chr1	1237088	1237127	-	HG4_2530	82	Level4	ENSG00000131584	ACAP3	protein_coding	40	0.00025641	-0.932538	7	8	11	3	3	3	GGGGGTCTGGAGTCTGGGGCATGGCTGGGGTCTGGGCTGG
chr1	1237171	1237210	-	HG4_2531	58	Level4	ENSG00000131584	ACAP3	protein_coding	40	0.000564103	-0.552744	4	11	4	1	11	0	GGAGTGCGGGGGGTTCCACACCCTGCATGTGTGGGTGGGG
chr1	1237274	1237313	-	HG4_2532	82	Level4	ENSG00000131584	ACAP3	protein_coding	40	0.000307692	-0.486205	11	9	5	4	3	2	GAGGGGAAGGGGGTCTGGGGCAGAGCAGAGGCACCTTGGG
chr1	1237430	1237458	+	HG4_2533	55	Level4	ENSG00000131584	ACAP3	protein_coding	29	0.0175	-0.384036	4	4	8	2	1	6	GGGGCAGAGGCGGGCAGAGATCCTTGGGG
chr1	1237474	1237518	-	HG4_2534	62	Level4	ENSG00000131584	ACAP3	protein_coding	45	0.0367727	-0.313909	4	4	7	10	2	14	GGGGCAGTGCCCTCTGCTGGTGAGGATGGGGCCTTCCATCTGGGG
chr1	1237535	1237579	+	HG4_2535	69	Level4	ENSG00000131584	ACAP3	protein_coding	45	0.000318182	-0.705318	6	7	5	12	6	3	GGCGGGTCCCACCCTGCAGGGCTGGCCTCAAGGGGGTCAGGGGAG
chr1	1237623	1237648	-	HG4_2536	70	Level4	ENSG00000131584	ACAP3	protein_coding	26	0.03468	0.15236	4	4	7	2	1	1	GGCCAGGTGGGACAGAGGGGCAGGGG
chr1	1237714	1237744	-	HG4_2537	51	Level4	ENSG00000131584	ACAP3	protein_coding	31	0	-0.823733	3	3	3	10	7	2	GGGATGGGCACCCCAGGGTGGCCGCCCAGGG
chr1	1237772	1237797	+	HG4_2538	57	Level4	ENSG00000131584	ACAP3	protein_coding	26	0.00016	-0.75272	3	3	3	8	3	3	GGGAGCACCCAGGGGCTGGGCCTGGG
chr1	1237996	1238016	-	HG4_2539	51	Level4	ENSG00000131584	ACAP3	protein_coding	21	0.00325	-0.3365	3	8	3	0	1	3	GGGTCTGGGTGGCCCCCGGGG
chr1	1238105	1238153	-	HG4_2540	83	Level1	ENSG00000131584	ACAP3	protein_coding	49	0.0050625	-0.355562	8	5	5	15	8	2	GTGGGGTTGGGGGACAGCCCTGGGGGCTCTGCCGTGTCCCAGGCAAGGG
chr1	1238176	1238221	-	HG4_2541	115	Level2	ENSG00000131584	ACAP3	protein_coding	46	0.000266667	-0.404644	6	8	9	1	14	0	GGGTTGGGGGGGGCACGTTTCTGCTCCTCTAGTCGGGGGGGGGGGG
chr1	1238400	1238430	-	HG4_2542	51	Level4	ENSG00000131584	ACAP3	protein_coding	31	0.000133333	-0.376633	3	3	3	6	7	6	GGGCTCAGAGGGCGTGGCTGGGTGACCTGGG
chr1	1238462	1238511	-	HG4_2543	69	Level5	ENSG00000131584	ACAP3	protein_coding	50	0.00326531	-0.417	11	9	5	14	3	2	GTGGGGTTGGGGGAGAGGCCGAGGGAGGCAGCCCCTTGAGGGCGTCCAGG
chr1	1238828	1238863	+	HG4_2544	78	Level4	ENSG00000131584	ACAP3	protein_coding	36	0.000542857	-1.37271	4	11	4	6	2	5	GGGGCTTGGAGGCCCGTCTGGGAGGGGAGGGTGGGG
chr1	1239033	1239070	-	HG4_2545	55	Level4	ENSG00000131584	ACAP3	protein_coding	38	0.022	-0.349703	4	8	4	3	6	5	GGGCTGAGAAAGAGGGGGCAACAGGCCGTGGAGAGGGG
chr1	1239094	1239139	-	HG4_2546	107	Level4	ENSG00000131584	ACAP3	protein_coding	46	0.0024	-0.333178	6	11	6	7	0	8	GGCTGGGGCTGAGAAAGGGGAGGGGGCAACAGGCCGTGGAGGGGGG
chr1	1239199	1239226	+	HG4_2547	64	Level4	ENSG00000131584	ACAP3	protein_coding	28	0.000888889	-0.472111	4	6	5	2	5	2	GGGGACGGGCAGCCACCGTGGGTCGGGG
chr1	1239567	1239614	-	HG4_2548	74	Level4	ENSG00000131584	ACAP3	protein_coding	48	0.000702128	-0.957894	5	5	6	15	3	9	GGTGGAGCCCCTCAGGGAGGTGCGGGGGGAGGTGAAGCCCCGAGGGGG
chr1	1239700	1239719	-	HG4_2549	93	Level4	ENSG00000131584	ACAP3	protein_coding	20	5.26316e-05	-1.05779	4	5	4	1	0	2	GGGGTTGGGGGGGCGGGGGG
chr1	1239890	1239921	-	HG4_2550	83	Level5	ENSG00000131584	ACAP3	protein_coding	32	0.000580645	-0.692645	4	11	4	5	1	3	GGGGTGAGGGGAGGTGCCGCAGGGTTGAGGGG
chr1	1239966	1239988	+	HG4_2551	61	Level5	ENSG00000131584	ACAP3	protein_coding	23	0.000409091	-0.868091	3	3	3	3	1	7	GGGACAGGGTGGGGGCAGTAGGG
chr1	1240346	1240377	+	HG4_2552	68	Level5	ENSG00000131584	ACAP3	protein_coding	32	0.037	-0.641871	4	11	8	3	0	2	GGGGATTGGGCACCACAGGGCCCGGGCTGGGG
chr1	1240475	1240501	+	HG4_2553	73	Level5	ENSG00000131584	ACAP3	protein_coding	27	0.000807692	-0.150077	4	4	4	1	3	7	GGGGAGGGGCCTGTGGTTTACATGGGG
chr1	1240543	1240578	-	HG4_2554	58	Level4	ENSG00000131584	ACAP3	protein_coding	36	2.85714e-05	-0.791829	4	9	7	2	9	1	GGGGTGGCTGGGACCCTTCAAGGTCCCTGGCTGGGG
chr1	1240908	1240951	+	HG4_2555	50	Level5	ENSG00000131584	ACAP3	protein_coding	44	0.0025814	-0.384907	4	6	11	0	9	10	GGGGGGATGGCTGCACCCAGGAGCTCACGGACGTGCTCATGGGG
chr1	1240974	1241016	-	HG4_2556	52	Level6	ENSG00000131584	ACAP3	protein_coding	43	0.000928571	-0.294476	4	8	4	10	6	1	GGGAGAGCTGAGGGGCTCCCAGCAGTGGGAGCGGCTCTCGGGG
chr1	1241184	1241216	-	HG4_2557	56	Level6	ENSG00000131584	ACAP3	protein_coding	33	3.125e-05	-0.450563	4	4	5	10	3	2	GTGGGCCGGAGGCCAGGGGAGCCCGTGTAGGGG
chr1	1241238	1241280	-	HG4_2558	53	Level5	ENSG00000131584	ACAP3	protein_coding	43	0.000595238	-0.300167	5	8	5	0	19	1	GGGAGAGGGGGACCCTGCCCGCACCCTCCTGGTCTGGGGAGGG
chr1	1241261	1241288	+	HG4_2559	55	Level5	ENSG00000131584	ACAP3	protein_coding	28	0.000296296	-0.300037	3	3	3	2	12	2	GGGCAGGGTCCCCCTCTCCCGGGCTGGG
chr1	1241325	1241344	-	HG4_2560	66	Level3	ENSG00000131584	ACAP3	protein_coding	20	0.000210526	-0.412526	3	3	3	1	7	0	GGGGGGCCAGGCAGGGTGGG
chr1	1241378	1241425	-	HG4_2561	76	Level2	ENSG00000131584	ACAP3	protein_coding	48	0.000212766	-0.384979	11	5	11	2	10	1	GGGGTTCGAGGGGCTCCCTGAGGCTGTCCTGGGGGCAGGCCCTAAGGG
chr1	1241461	1241498	-	HG4_2562	53	Level1	ENSG00000131584	ACAP3	protein_coding	38	0.00194595	-0.237432	7	4	7	10	3	3	GGGGCATGGACTGGAGTGGGGAGATGAGAATGGCCTGG
chr1	1241713	1241731	+	HG4_2563	50	Level1	ENSG00000131584	ACAP3	protein_coding	19	0.000111111	-0.389222	3	3	5	3	1	1	GGGCCAGGGAGAAGGTGGG
chr1	1241751	1241796	-	HG4_2564	73	Level1	ENSG00000131584	ACAP3	protein_coding	46	0.000288889	-0.774511	5	8	9	10	1	4	GGACCCGGGCTGTGGGGAGGTGTGGGCATGGCCTCCCTGCTGGGGG
chr1	1242618	1242643	-	HG4_2565	86	Level4	ENSG00000131584	ACAP3	protein_coding	26	0.00012	-0.46188	4	4	7	3	2	2	GGGGAAGGTCAGGTAGGGGGTAGGGG
chr1	1242843	1242890	+	HG4_2566	59	Level5	ENSG00000131584	ACAP3	protein_coding	48	0.0195957	0.0301915	8	9	5	1	6	14	GGCCCGGGAGGGGCTCAGCCCAGTGGAGGTGCAGACACAGAGCGGGGG
chr1	1242908	1242939	-	HG4_2567	50	Level5	ENSG00000131584	ACAP3	protein_coding	32	0.000903226	-0.200419	3	3	3	7	9	4	GGGTGGAGGGCGTGCGCGTGGGCAGCCGTGGG
chr1	1242983	1243023	+	HG4_2568	66	Level5	ENSG00000131584	ACAP3	protein_coding	41	0.293375	0.372325	4	4	4	6	1	16	GGGGCATGGCGGGGCGGGGCCGCCGCTTTGTCCGAGGCCGG
chr1	1243032	1243079	-	HG4_2569	76	Level6	ENSG00000131584	ACAP3	protein_coding	48	0.000510638	-0.251021	4	4	4	1	30	1	GGGGTGGGGAGGTCAGCGCCGGGCCGGGCCGCGGCCGCCGGGGAGGGG
chr1	1243108	1243141	-	HG4_2570	88	Level5	ENSG00000131584	ACAP3	protein_coding	34	0.0153939	-0.110152	5	9	7	2	1	2	GCCCGGGGCCGCCGGGGTGGGCGCAGGCCGGGGG
chr1	1243273	1243300	-	HG4_2571	55	Level6	ENSG00000131584	ACAP3	protein_coding	28	0.281889	0.515963	3	3	3	1	14	1	GGGCGGGCGCCGAGGCGGCGCGGGCGGG
chr1	1243302	1243336	-	HG4_2572	78	Level6	ENSG00000131584	ACAP3	protein_coding	35	0.200824	0.610618	4	10	4	9	3	1	GGGGCGGGGCGCGGCGCGGCGGCCTCATTCCGGGG
chr1	1243558	1243579	+	HG4_2573	90	Level6	ENSG00000131584	ACAP3	protein_coding	22	0.0127619	0.0983809	4	4	5	3	1	1	GGGGCGCGGGGAGGGCGCGGGG
chr1	1243590	1243610	-	HG4_2574	51	Level6	ENSG00000131584	ACAP3	protein_coding	21	0.00045	-0.29345	3	3	8	1	1	2	GGGATGGTTGGAGCGGGCGGG
chr1	1243845	1243871	-	HG4_2575	68	Level6	ENSG00000131584	ACAP3	protein_coding	27	0.138192	-0.187154	8	4	5	2	1	3	GGGGAGCGGAGGCGGGGCCGGGCTTAG
chr1	1243917	1243947	+	HG4_2576	152	Level6	ENSG00000131584	ACAP3	protein_coding	31	0.00463333	-0.4418	8	6	6	2	2	0	GGCCGGGGCCGGGGGGGAGGGGGGGGGGGCG
chr1	1244151	1244171	+	HG4_2577	64	Level5	ENSG00000131584	ACAP3	protein_coding	21	0.02755	0.0103	3	3	3	5	3	1	GGGAAGGAGGGCGCGGGCGGG
chr1	1244247	1244282	-	HG4_2578	63	Level5	ENSG00000131584	ACAP3	protein_coding	36	0.004	-0.416829	9	5	5	6	5	1	GCGGGCGGAGGTTACCGGGGGCGCCCTGCCCTGGGG
chr1	1244296	1244335	+	HG4_2579	57	Level5	ENSG00000131584	ACAP3	protein_coding	40	0.080641	-0.0306154	4	4	4	2	6	16	GGGGTCGCGGCCGTCAGGGGCACTCAGCGCGCCGTCGGGG
chr1	1244372	1244399	+	HG4_2580	60	Level5	ENSG00000131584	ACAP3	protein_coding	28	0.0146667	-0.585667	10	4	4	3	3	0	GGACGCCCGGTGAGGGGTAAGGGGGAGG
chr1	1244415	1244448	-	HG4_2581	63	Level5	ENSG00000131584	ACAP3	protein_coding	34	0	-0.488848	4	6	11	5	3	1	GGGGCGGGCGGGTGAGCGAGGCCGGACCCCGGGG
chr1	1244586	1244603	-	HG4_2582	52	Level5	ENSG00000131584	ACAP3	protein_coding	18	0.0524706	0.533824	5	3	3	1	2	1	GGGCGGGAAGGGCGGCCG
chr1	1245004	1245025	+	HG4_2583	73	Level5	ENSG00000169972	PUSL1	protein_coding	22	0.0214286	-0.20719	4	4	5	1	0	2	GGGGAGGGGGCGGGCAGGCCGG
chr1	1245027	1245055	-	HG4_2584	54	Level5	ENSG00000169972	PUSL1	protein_coding	29	0.00025	-0.646286	3	3	3	1	12	4	GGGACCAGGGTGACCGTCAGGAGGGTGGG
chr1	1245189	1245219	-	HG4_2585	79	Level5	ENSG00000169972	PUSL1	protein_coding	31	0.0041	-0.0186	4	7	4	3	2	7	GGGGTGACCAAGGGGCTGGCTTGGCCTGGGG
chr1	1245385	1245413	-	HG4_2586	88	Level4	ENSG00000169972	PUSL1	protein_coding	29	0.000785714	-0.261679	5	5	5	2	7	0	GGGGGGAGGGCACAGCTGGAGGCTGGGGG
chr1	1246083	1246115	+	HG4_2587	86	Level2	ENSG00000169972	PUSL1	protein_coding	33	0.025875	0.023625	7	5	7	6	1	1	GGGGCCGTCCCCAGGGGGTGGGGCTGAGGGTGG
chr1	1246296	1246330	+	HG4_2588	58	Level2	ENSG00000169972	PUSL1	protein_coding	35	0.606824	1.35109	9	5	4	7	4	2	GGATGACGGCTGTGCTGGTGGCCGTGGGGCTGGGG
chr1	1246514	1246554	+	HG4_2589	95	Level5	ENSG00000169972	PUSL1	protein_coding	41	0.002625	-0.975375	6	5	10	0	3	12	GGGGTGGGGGGCCAGGGGCCACTGACGGCAGCAACTGGGGG
chr1	1246563	1246604	-	HG4_2590	69	Level5	ENSG00000169972	PUSL1	protein_coding	42	0.0035122	-1.14151	5	5	10	0	11	2	GGCTACGGGCTGGCCTGAGGGACTGCAGCCCTGGGCGGGGGG
chr1	1246640	1246670	+	HG4_2591	53	Level5	ENSG00000169972	PUSL1	protein_coding	31	0.0002	-0.918633	11	4	8	1	1	0	GGTCTCAGCGGTGGGGAGGGTGCTGGGCCGG
chr1	1246877	1246898	-	HG4_2592	63	Level3	ENSG00000169972	PUSL1	protein_coding	22	4.7619e-05	-1.2961	3	3	3	2	4	4	GGGTGCTGGGACCCGGGCAGGG
chr1	1247213	1247257	+	HG4_2593	78	Level4	ENSG00000127054	INTS11	protein_coding	45	0.264614	0.657182	5	7	5	1	19	3	GGTGGCGGCTGGGTGAGTTGCCGGCCTCAGCTGGGGGCCTGGGGG
chr1	1247447	1247471	+	HG4_2594	50	Level4	ENSG00000127054	INTS11	protein_coding	25	0.830667	3.75475	4	5	5	1	3	1	GGGGCGGCGGCCTGGAGGAGGACGG
chr1	1247565	1247597	+	HG4_2595	126	Level2	ENSG00000127054	INTS11	protein_coding	33	0.00303125	-0.481563	11	6	6	1	0	1	GGGCCCAAGGGAGTGGGGGGGGGGCGGGGCCGG
chr1	1247786	1247804	-	HG4_2596	54	Level4	ENSG00000127054	INTS11	protein_coding	19	0.000166667	-1.22444	3	3	3	1	0	1	GTCTCTGGAGGGGGGAGGG
chr1	1247949	1247966	-	HG4_2597	69	Level4	ENSG00000127054	INTS11	protein_coding	18	0.000117647	-1.24871	3	3	3	2	2	2	GGGCTGGGCAGGGCAGGG
chr1	1248078	1248121	-	HG4_2598	50	Level5	ENSG00000127054	INTS11	protein_coding	44	0.148186	0.225349	4	4	8	4	14	0	GGGCAGCCTGGGCTGAGGCTCTCTCTTCCCCCGGGGTCCAGGGG
chr1	1248129	1248156	-	HG4_2599	55	Level5	ENSG00000127054	INTS11	protein_coding	28	3.7037e-05	-1.10067	3	3	3	9	6	1	GGGCGGGCGGCGTGGGGCCCACCTCGGG
chr1	1248560	1248606	-	HG4_2600	62	Level4	ENSG00000127054	INTS11	protein_coding	47	0.000217391	-0.780109	8	5	11	6	7	5	GGTGGAAACAGCTTCCAGGGGTTCAGGCGGGGGCATCCCGGGCAAGG
chr1	1248987	1249007	+	HG4_2601	64	Level3	ENSG00000127054	INTS11	protein_coding	21	0.0009	-0.47785	3	3	3	6	0	3	GGGCCAGGTGGGGGGTCAGGG
chr1	1249018	1249048	-	HG4_2602	67	Level4	ENSG00000127054	INTS11	protein_coding	31	0.000366667	-0.472467	4	4	10	2	1	3	GTCTGGGCTTGGGCCTGCAGTGGGGGTGGGG
chr1	1250159	1250191	-	HG4_2604	68	Level2	ENSG00000127054	INTS11	protein_coding	33	9.375e-05	-0.857594	11	9	4	0	4	1	GGGGTGGGGACATGGGCCCTCGGCCATGCTGGG
chr1	1250315	1250361	+	HG4_2605	64	Level2	ENSG00000127054	INTS11	protein_coding	47	0.555413	3.58796	4	11	4	17	5	2	GGGGCGGCACTTGTCAATCCAGGCAGCTCTGGAACACGGGGGTGGGG
chr1	1250729	1250757	+	HG4_2606	54	Level1	ENSG00000127054	INTS11	protein_coding	29	0.000178571	-0.979107	3	3	3	12	0	5	GGGTCCTGAGCTCCAGGGGGGCCCACGGG
chr1	1254251	1254279	-	HG4_2613	54	Level1	ENSG00000127054	INTS11	protein_coding	29	0.000607143	-0.274643	3	3	3	3	3	11	GGGTGCCTGGTTCTGGGTGTGGGTCAGGG
chr1	1254298	1254334	-	HG4_2614	76	Level2	ENSG00000127054	INTS11	protein_coding	37	8.33333e-05	-0.642139	4	4	11	5	5	4	GGGGTGTTGCCGGGCAGGGAGGCAGGGGCTGGAGGGG
chr1	1254609	1254639	+	HG4_2615	51	Level4	ENSG00000127054	INTS11	protein_coding	31	0.0058	-0.0438667	3	3	3	4	12	3	GGGCGGAGGGCATGGTTGGTGTGGGGGTGGG
chr1	1254802	1254840	+	HG4_2616	59	Level3	ENSG00000127054	INTS11	protein_coding	39	0.999553	6.48074	4	11	4	2	1	8	GGGGCAGATGGCCTGGGTGGGGTGAGTCATGTAGATGGG
chr1	1254871	1254911	+	HG4_2617	52	Level3	ENSG00000127054	INTS11	protein_coding	41	0.833275	5.15188	4	8	8	13	1	3	GGGGAGTGCCCCGCAGTGGTCCAGGTGGAAGTGGCTAGGGG
chr1	1254929	1254959	-	HG4_2618	62	Level3	ENSG00000127054	INTS11	protein_coding	31	0.000266667	-0.286633	8	5	4	0	2	8	GGGGTGAAGGCTGGGGCAGGGTGGGCCCAGG
chr1	1255328	1255374	+	HG4_2619	60	Level1	ENSG00000127054	INTS11	protein_coding	47	0.000608696	-0.514587	4	4	7	4	20	4	GGGGCTCAGGGGCAGCTGAGGACACTGCCTCCGGAGAGGAGAAGGGG
chr1	1255401	1255433	+	HG4_2620	88	Level1	ENSG00000127054	INTS11	protein_coding	33	0.0005625	-0.604156	7	8	8	1	2	2	GCTGGGGAGGACAGGGCAGGGAAGGGCAGGGGG
chr1	1255592	1255613	+	HG4_2621	51	Level1	ENSG00000127054	INTS11	protein_coding	22	0.000285714	-0.617238	3	9	3	1	1	2	GGGTGAAGCCTGGAGGGCCGGG
chr1	1255787	1255836	-	HG4_2622	56	Level3	ENSG00000127054	INTS11	protein_coding	50	0.217204	0.352163	10	5	5	12	4	8	GGTGGGTTCCTGTTGGGGGCCTTGAGGGTCCCATGTCTGTGCCTGTGGGG
chr1	1255962	1256001	+	HG4_2623	70	Level4	ENSG00000127054	INTS11	protein_coding	40	0.000128205	-0.741179	4	9	4	8	1	10	GGGGCCACCCATGCCCCAGGGAGGGGCCCCCAGGAAGGGG
chr1	1256167	1256213	+	HG4_2624	77	Level5	ENSG00000127054	INTS11	protein_coding	47	0.000108696	-0.732957	4	4	4	2	15	14	GGGGCTGGGGCTCAGCGCCAGCACAGGGGGACCCCACCATGCAGGGG
chr1	1256229	1256247	-	HG4_2625	67	Level5	ENSG00000127054	INTS11	protein_coding	19	0.0244444	-0.444944	3	3	3	1	2	4	GGGAGCAGGGATGGGTGGG
chr1	1256284	1256314	-	HG4_2626	50	Level5	ENSG00000127054	INTS11	protein_coding	31	0.00133333	-0.163467	5	4	7	1	1	2	GGGCCTCAGAGCCGGGACAGTGGGGTGGTGG
chr1	1256509	1256550	-	HG4_2627	97	Level4	ENSG00000127054	INTS11	protein_coding	42	0.000170732	-0.452024	5	5	10	1	10	2	GGGGTCCTGCAGAGCTTGGGGAGGCAGCACAGGGGGCGGGGG
chr1	1256688	1256715	-	HG4_2628	76	Level4	ENSG00000127054	INTS11	protein_coding	28	0.000888889	-0.552222	5	5	5	1	1	1	GGGAAGCTGGCGGGGGAGGGCGTGTGGG
chr1	1257073	1257103	-	HG4_2629	51	Level4	ENSG00000127054	INTS11	protein_coding	31	0.00816667	-0.126933	3	3	3	8	10	1	GGGAGGGCTGCAGATGAGGGTCTGTGTTGGG
chr1	1257262	1257294	-	HG4_2630	70	Level1	ENSG00000127054	INTS11	protein_coding	33	0.005625	-0.0652188	11	5	5	6	0	1	GGGGGAGGTGGGTGGGATTCAAGGGGAAAACTG
chr1	1257508	1257528	+	HG4_2631	51	Level2	ENSG00000127054	INTS11	protein_coding	21	0.0006	-0.07025	8	3	3	1	2	1	GGCACCTGTGGGAAGGGAGGG
chr1	1257649	1257679	-	HG4_2632	51	Level1	ENSG00000127054	INTS11	protein_coding	31	0.0013	-0.0553667	3	3	3	4	7	8	GGGATCACTGTGGGTCCTGTCGGGAGGCGGG
chr1	1258394	1258412	+	HG4_2638	50	Level2	ENSG00000127054	INTS11	protein_coding	19	5.55556e-05	-0.441444	3	3	5	3	0	2	GGGAAAGGGGCAGGCTGGG
chr1	1258440	1258486	+	HG4_2639	59	Level3	ENSG00000127054	INTS11	protein_coding	47	0.00193478	-0.248565	4	6	4	1	1	27	GGGGAGGGCAGTGGGGCCCATGCAAACAGCTGCAAAATGCCATGGGG
chr1	1258528	1258569	+	HG4_2640	55	Level3	ENSG00000127054	INTS11	protein_coding	42	0.000487805	-0.424366	4	4	4	1	10	15	GGGGCGGGGGGCACCCTCCGAGGAAGCGCTCACGCCATGGGG
chr1	1258611	1258627	-	HG4_2641	53	Level3	ENSG00000127054	INTS11	protein_coding	17	0.0005625	-0.358188	3	5	3	1	0	2	GGGCAGGGGGTCGAGGG
chr1	1259518	1259547	+	HG4_2648	161	Level1	ENSG00000127054	INTS11	protein_coding	30	0.142793	0.154483	6	6	6	2	2	2	GGGGGGCTGGGGGGCTGAGGGGCTGGGGGG
chr1	1259570	1259617	+	HG4_2649	117	Level4	ENSG00000127054	INTS11	protein_coding	48	0.00544681	-0.246681	8	6	11	4	4	5	GGCTGGGGAGCTGGGGGGCTGAGGGTCTGCGGGGCTGAGGGGCTAAGG
chr1	1259704	1259741	-	HG4_2650	69	Level5	ENSG00000127054	INTS11	protein_coding	38	0.000486487	-0.595432	4	4	4	4	11	6	GGCGGCCGTGAGGGGACGTCGCAGATGGGGCCGCGGGG
chr1	1259926	1259944	-	HG4_2651	67	Level6	ENSG00000127054	INTS11	protein_coding	19	0.00183333	-0.208722	3	3	3	2	4	1	GGGAGGGCTGTGGGGTGGG
chr1	1260090	1260118	+	HG4_2652	54	Level6	ENSG00000224051	CPTP	protein_coding	29	0.181429	-0.404893	3	3	3	2	5	10	GGGTCGGGGCGCCGGGCCTCCTGATTGGG
chr1	1260153	1260185	+	HG4_2653	94	Level6	ENSG00000224051	CPTP	protein_coding	33	0.0685937	-0.253219	4	4	4	7	8	2	GGGGCGAGGGCGGGGCGGTGGGCGGGGACGGGG
chr1	1260275	1260292	+	HG4_2654	69	Level6	ENSG00000224051	CPTP	protein_coding	18	0.00176471	-0.471882	3	3	3	2	3	1	GGGCCGGGAGCGGGAGGG
chr1	1260307	1260323	+	HG4_2655	52	Level6	ENSG00000224051	CPTP	protein_coding	17	0.03075	0.0979375	3	4	3	2	1	1	GGGCCGGAGCGGGCGGG
chr1	1260373	1260405	-	HG4_2656	94	Level6	ENSG00000224051	CPTP	protein_coding	33	0.0004375	-0.532875	4	4	4	1	7	9	GGGGCGGAGGCCCGGGGTGGTGTTGGGGAGGGG
chr1	1260548	1260587	-	HG4_2657	82	Level5	ENSG00000224051	CPTP	protein_coding	40	0.0155897	-0.0976667	7	11	7	1	0	9	GGGGGCTGACAGCAGGCTGGGGGGCCAGCAGGAGACGGGG
chr1	1260887	1260924	+	HG4_2658	58	Level3	ENSG00000224051	CPTP	protein_coding	38	0.000486486	-0.303081	9	4	4	1	1	10	GGCCCGAGGAGGGGAGGGGCGTGCTGGAAGTCTATGGG
chr1	1261084	1261103	+	HG4_2659	66	Level5	ENSG00000224051	CPTP	protein_coding	20	0.0136842	-0.144842	3	3	3	4	2	2	GGGCCACGGGCTGGGCAGGG
chr1	1261196	1261221	-	HG4_2660	63	Level5	ENSG00000224051	CPTP	protein_coding	26	0.00068	-0.30908	10	4	4	3	1	0	GGTGGGGGAGGGGGAAGGGCACCCAG
chr1	1261348	1261376	+	HG4_2661	65	Level4	ENSG00000224051	CPTP	protein_coding	29	0.00139286	-0.101786	7	4	4	1	5	1	GGGCCCGTGGGGCACCCGGGGAGACAGGG
chr1	1261976	1262016	+	HG4_2664	54	Level1	ENSG00000224051	CPTP	protein_coding	41	0.002	-0.320675	4	4	7	8	3	4	GGGGCCACTCTCGGGGTCAGGGACTGACACGGAGTCAGTGG
chr1	1262071	1262088	+	HG4_2665	50	Level1	ENSG00000224051	CPTP	protein_coding	18	0.000529412	-0.377647	3	3	3	1	3	1	GGGTGGGTCAGGGTGGTG
chr1	1262241	1262264	-	HG4_2666	60	Level1	ENSG00000224051	CPTP	protein_coding	24	0.000434783	-0.299348	3	3	3	10	0	2	GGGCTGGGGGGCTGTGTCGCTGGG
chr1	1262536	1262581	-	HG4_2667	78	Level3	ENSG00000224051	CPTP	protein_coding	46	0.00173333	-0.620956	4	4	4	16	4	10	GGGGCAGCCCGCCTGGGGTGCAGGGGACGCTGCCCAGCCTGCGGGG
chr1	1263414	1263454	+	HG4_2668	53	Level5	ENSG00000224051	CPTP	protein_coding	41	0.00075	-0.47455	10	4	4	16	1	0	GGGTGCGGTGCAGAGCAGAGCAGGCAGGGGTGGGGGCCGGG
chr1	1263707	1263733	-	HG4_2669	56	Level4	ENSG00000224051	CPTP	protein_coding	27	0.000269231	-0.406115	4	4	6	1	1	7	GGGGCAAACAAGGCAGGAGAGGCGGGG
chr1	1263810	1263842	-	HG4_2670	65	Level4	ENSG00000224051	CPTP	protein_coding	33	0.00028125	-0.339625	4	10	8	1	2	4	GGGGCTACGGAGGAGGCTGTCCCAAGGGCGGGG
chr1	1263909	1263928	-	HG4_2671	66	Level4	ENSG00000224051	CPTP	protein_coding	20	0.000631579	-0.534947	3	3	3	2	2	4	GGGCCTTGGGCTGGGCTGGG
chr1	1263978	1264004	-	HG4_2672	101	Level4	ENSG00000224051	CPTP	protein_coding	27	0.0194231	0.0451538	4	4	4	3	7	1	GGGGAGGGGGCATCAAGGGGCACGGGG
chr1	1264298	1264333	+	HG4_2673	85	Level3	ENSG00000224051	CPTP	protein_coding	36	8.57143e-05	-0.4676	5	11	6	5	3	0	GGGGGACACAGGGGCACCCAGTGAGGGTGGGGAGGG
chr1	1264566	1264589	+	HG4_2674	60	Level3	ENSG00000224051	CPTP	protein_coding	24	0.0243913	-0.301261	3	3	3	2	9	1	GGGTTGGGAGGACGGTTGGGAGGG
chr1	1264804	1264829	+	HG4_2675	57	Level3	ENSG00000224051	CPTP	protein_coding	26	0.00048	-0.73524	3	3	3	7	5	2	GGGTCTGCGTGGGCCCCAGGGCAGGG
chr1	1265782	1265828	-	HG4_2676	61	Level3	ENSG00000169962	TAS1R3	protein_coding	47	0.00104348	-0.589783	4	4	8	4	8	15	GGGGACACAGCAGACTCCAGGCGCAGGCCCTCCCAGGGGAACTGGGG
chr1	1265916	1265943	-	HG4_2677	55	Level4	ENSG00000169962	TAS1R3	protein_coding	28	0.00996296	-0.590296	3	3	3	5	11	0	GGGGGGCACGCAAACAAGGGAGGAAGGG
chr1	1266133	1266150	-	HG4_2678	50	Level4	ENSG00000169962	TAS1R3	protein_coding	18	0.000176471	-1.16976	4	3	3	0	4	1	GGGAGGGCCCTGGGGTGG
chr1	1266218	1266235	-	HG4_2679	52	Level3	ENSG00000169962	TAS1R3	protein_coding	18	0	-1.06582	3	3	5	2	2	0	GGGGGCAGCAGGGATGGG
chr1	1266375	1266403	-	HG4_2680	55	Level3	ENSG00000169962	TAS1R3	protein_coding	29	0.000678571	-0.731893	4	4	4	5	3	1	GGCTGTGGAGAGGAGAGGGGGCAAAGGGG
chr1	1266425	1266456	+	HG4_2681	59	Level3	ENSG00000169962	TAS1R3	protein_coding	32	0.0204839	-0.447839	4	5	4	0	3	10	GGGGGGTGGCAAGGGGCTCAGCCACAGGCAGG
chr1	1266643	1266680	-	HG4_2682	69	Level3	ENSG00000169962	TAS1R3	protein_coding	38	0.00886486	-0.452892	5	4	4	1	1	19	GGGGCCTCACATGGAGTGAGCCCGGGGCGGGGAGCGGG
chr1	1266821	1266870	+	HG4_2683	73	Level5	ENSG00000169962	TAS1R3	protein_coding	50	0.52749	1.05694	5	5	8	10	13	4	GGGGGACTACGTGCTGGGGGGGCTGTTCCCCCTGGGCGAGGCCGAGGAGG
chr1	1266942	1266982	+	HG4_2684	71	Level5	ENSG00000169962	TAS1R3	protein_coding	41	0.00095	-0.435825	4	11	4	3	3	12	GGGGTCAGGGTGACCAGGTCTGGGGTGCTCCTGAGCTGGGG
chr1	1267326	1267361	-	HG4_2685	116	Level4	ENSG00000169962	TAS1R3	protein_coding	36	0.00191429	-0.5568	6	6	7	7	0	2	GGGCAGGGCTGGGTGGGGGTGGGTGATGGTGGGGGG
chr1	1267913	1267958	-	HG4_2686	60	Level4	ENSG00000169962	TAS1R3	protein_coding	46	0.178022	0.137867	5	8	5	16	3	2	GGCCGGGTCGGTGGCCAGGGCCAGGTGCGTCTTCACGTACTGGGGG
chr1	1268282	1268304	-	HG4_2687	61	Level4	ENSG00000169962	TAS1R3	protein_coding	23	0.205273	0.135591	4	4	5	3	1	2	GGAGCTGCGGGCGGGGGACGGGG
chr1	1268551	1268596	+	HG4_2688	77	Level4	ENSG00000169962	TAS1R3	protein_coding	46	0.00331111	-0.674933	7	5	5	8	1	15	GGCAGGGCGCAGCCTGGGGGTGGGGGCCGTTCCAGTCTCCCGTGGG
chr1	1268783	1268812	+	HG4_2689	70	Level4	ENSG00000169962	TAS1R3	protein_coding	30	0.00775862	-0.857586	4	10	4	1	2	1	GGGGTGGGAACGCAGCAGGGGAGGGTCCTG
chr1	1269157	1269179	-	HG4_2690	61	Level4	ENSG00000169962	TAS1R3	protein_coding	23	0.359091	1.26909	3	3	3	7	2	2	GGGCAGGGCTGGGCTGGCCAGGG
chr1	1269189	1269213	-	HG4_2691	59	Level4	ENSG00000169962	TAS1R3	protein_coding	25	0.633708	1.55929	3	3	3	5	4	4	GGGAGGTGGGACAAGGGCTGCTGGG
chr1	1269315	1269359	+	HG4_2692	51	Level5	ENSG00000169962	TAS1R3	protein_coding	45	0.386295	0.932227	5	8	5	4	2	16	GGGGGCCCTGGGCCTGGCTGGTGGTGCTGCTGGCCATGCTGGTGG
chr1	1269775	1269814	+	HG4_2693	53	Level2	ENSG00000169962	TAS1R3	protein_coding	40	0.0403333	-0.345923	5	4	4	0	4	13	GGGAGGGGGCCCTGGGGATGCCCAAGGCCAGAATGACGGG
chr1	1269953	1269991	-	HG4_2695	59	Level2	ENSG00000169962	TAS1R3	protein_coding	39	5.26316e-05	-0.697526	4	10	4	7	3	1	GGGCTCACTGTGGGGTCAGGGTCAGGAGACAACCTGGGG
chr1	1270115	1270144	-	HG4_2696	52	Level4	ENSG00000169962	TAS1R3	protein_coding	30	0.000275862	-1.07321	3	3	3	8	6	4	GGGTTGCGGGTACCCTGGGAGCCCTCCGGG
chr1	1270210	1270255	-	HG4_2697	77	Level5	ENSG00000169962	TAS1R3	protein_coding	46	0	-0.509622	11	9	5	3	7	2	GGGTGCAGGATGGGGGCCCTGGTGGGACATGGTCAGGTCGGCAGGG
chr1	1270402	1270432	+	HG4_2698	82	Level5	ENSG00000169962	TAS1R3	protein_coding	31	0.099	0.0896	9	4	4	7	1	2	GGGACAGAGCCCAGGTGGGGTGGGGGCGGGG
chr1	1270851	1270875	-	HG4_2699	59	Level4	ENSG00000107404	DVL1	protein_coding	25	0.001	-0.382708	3	3	3	5	7	1	GGGAGGGAGGTCTTGGGGAGATGGG
chr1	1270907	1270934	-	HG4_2700	55	Level4	ENSG00000107404	DVL1	protein_coding	28	3.7037e-05	-1.14293	3	3	3	13	1	2	GGGCAGGGAGGGACCATGGCCCGCAGGG
chr1	1271188	1271219	+	HG4_2701	65	Level3	ENSG00000107404	DVL1	protein_coding	32	0.000645161	-0.317194	4	11	5	3	4	1	GGGGCCTGGGCACAGCTGTGCAGGAGGTGGGG
chr1	1271279	1271320	+	HG4_2702	52	Level5	ENSG00000107404	DVL1	protein_coding	42	0.00146341	-0.250439	4	10	4	2	13	2	GGGGTTGGGAGGTCCGAGGCTCTCGCTGAGGGGCAGAGAGGG
chr1	1271410	1271438	-	HG4_2703	110	Level5	ENSG00000107404	DVL1	protein_coding	29	0.00542857	-0.167893	5	7	7	1	1	3	GGGGGCCAGGACGGGAGGCAGGGTGGGGG
chr1	1271611	1271651	-	HG4_2704	85	Level4	ENSG00000107404	DVL1	protein_coding	41	0.607925	3.0521	9	5	5	11	6	0	GGTGGGGGGGCCACCCGGGGGACCCCCTGTCCGGGAGCTGG
chr1	1271672	1271697	+	HG4_2705	103	Level4	ENSG00000107404	DVL1	protein_coding	26	0.80752	2.3492	4	4	4	1	1	8	GGGGTGGGGCGGGGGGAGCCCCGGGG
chr1	1271814	1271858	-	HG4_2706	75	Level4	ENSG00000107404	DVL1	protein_coding	45	0.480205	0.995977	5	6	11	4	1	9	GGCCCCGGGCCGTGAGAAGGAGCGTCGGGCGGCGGGAGCTGGGGG
chr1	1271999	1272016	+	HG4_2707	52	Level4	ENSG00000107404	DVL1	protein_coding	18	0.000588235	-0.890529	5	3	3	2	1	1	GCAGGACGGGTGGGTGGG
chr1	1272083	1272114	+	HG4_2708	87	Level4	ENSG00000107404	DVL1	protein_coding	32	0.00377419	-0.304806	7	5	6	1	4	2	GGGCTGGTGGGGGCAGTGGGAGGCAGGCAGGG
chr1	1272207	1272237	-	HG4_2709	63	Level4	ENSG00000107404	DVL1	protein_coding	31	0.0002	-0.632433	4	8	4	5	0	4	GGATGGCCACGGGGGCACCGGGCATGAGGGG
chr1	1272244	1272282	-	HG4_2710	117	Level4	ENSG00000107404	DVL1	protein_coding	39	0.00623684	-0.104526	6	10	6	0	5	2	GGGTCCTGGGCCGGGGGGACAGTGGGGCCTTGGGTGGGG
chr1	1272359	1272385	+	HG4_2711	56	Level4	ENSG00000107404	DVL1	protein_coding	27	0.487308	0.846731	3	3	3	9	5	1	GGGACATGCTGAGGGACCCCGGGCGGG
chr1	1272530	1272552	+	HG4_2712	61	Level4	ENSG00000107404	DVL1	protein_coding	23	0	-0.668045	3	3	3	2	1	8	GGGCTGGGCGGGGCTGAAGTGGG
chr1	1272670	1272713	-	HG4_2713	68	Level4	ENSG00000107404	DVL1	protein_coding	44	2.32558e-05	-0.904047	4	11	4	1	5	15	GGGGTTGGTGAGGCCAGCAGGGGCGTCTGCAGGCCAGGGAGGGG
chr1	1272765	1272790	-	HG4_2714	58	Level4	ENSG00000107404	DVL1	protein_coding	26	0.00012	-0.92728	4	4	4	2	6	0	GGCTGGGGTGTGTTTAGGGGCCGGGG
chr1	1273037	1273056	-	HG4_2715	66	Level5	ENSG00000107404	DVL1	protein_coding	20	0.000105263	-1.37805	3	3	3	4	3	1	GGGTGGGATTGGGATGAGGG
chr1	1273199	1273240	+	HG4_2716	70	Level3	ENSG00000107404	DVL1	protein_coding	42	0.00219512	-0.262244	4	11	4	6	12	1	GGGGTCAGCAGAGAAGCAGGGCGGAGCAGCAGCGGGGTGGGG
chr1	1273248	1273285	+	HG4_2717	99	Level3	ENSG00000107404	DVL1	protein_coding	38	0.0087027	0.0415135	5	9	7	7	1	4	GGGGGTGGAGCAGCAGCGGGGTGGGGTGGAACTGGGGG
chr1	1273314	1273346	+	HG4_2718	89	Level5	ENSG00000107404	DVL1	protein_coding	33	0.00103125	-0.320406	5	10	7	1	2	2	GGGGGCGGAGCCGGGGAAGGGCAGGTAGGGGCG
chr1	1273423	1273460	+	HG4_2719	85	Level4	ENSG00000107404	DVL1	protein_coding	38	0.884216	3.17303	10	5	9	1	4	2	GGAAGCAGGGTGGGGGTCCCGGGTACTGGTAGGGGTAG
chr1	1273478	1273503	+	HG4_2720	89	Level4	ENSG00000107404	DVL1	protein_coding	26	0.75896	3.1502	4	9	4	0	1	4	GGGGGCAGCCGGGTGGGGCAGCGGGG
chr1	1273569	1273604	+	HG4_2721	88	Level4	ENSG00000107404	DVL1	protein_coding	36	0.00182857	-0.499571	5	7	9	1	3	1	GGGGGAGGGTAGGTGAGGGCCGCGGAGGGGCCTCCG
chr1	1273610	1273644	-	HG4_2722	121	Level3	ENSG00000107404	DVL1	protein_coding	35	0.0598824	-0.342853	6	6	11	0	1	4	GTGGGGGCTTCGGGCTTCAGGGCGGGGGGGAGGGG
chr1	1274080	1274118	+	HG4_2723	55	Level3	ENSG00000107404	DVL1	protein_coding	39	0.00197368	-0.640789	4	8	4	5	8	1	GGGGACTCAGGGCCCTGCACCCCCAGGGGAGCCTCTGGG
chr1	1274194	1274221	+	HG4_2724	55	Level3	ENSG00000107404	DVL1	protein_coding	28	0.00214815	-0.419296	4	4	4	2	8	0	GAGGCTGGGGCGTGAGCAGGGGGGTTGG
chr1	1274326	1274349	-	HG4_2725	106	Level3	ENSG00000107404	DVL1	protein_coding	24	0.00134783	-0.877696	4	4	4	2	1	5	GGGGCATGCGGGGAGGGGAAGGGG
chr1	1274407	1274448	-	HG4_2726	58	Level3	ENSG00000107404	DVL1	protein_coding	42	0.000170732	-0.999317	4	11	4	2	9	1	GGGCCCCTATGCGGGGAGCACCCACGGCGTCAGAGGCAGGGG
chr1	1274795	1274824	+	HG4_2727	52	Level4	ENSG00000107404	DVL1	protein_coding	30	0.850172	4.56659	3	3	3	5	7	6	GGGTCGATGGGCCGCACCGGGTCAGCTGGG
chr1	1274863	1274878	+	HG4_2728	72	Level3	ENSG00000107404	DVL1	protein_coding	16	0.0002	-0.65	3	3	3	1	1	2	GGGTGGGAGGGCAGGG
chr1	1274921	1274948	-	HG4_2729	100	Level2	ENSG00000107404	DVL1	protein_coding	28	0.00340741	-0.433037	4	4	4	1	6	5	GGGGCACACGGGGCGGGATGGGGAGGGG
chr1	1275058	1275106	-	HG4_2730	89	Level4	ENSG00000107404	DVL1	protein_coding	49	0.0035	-0.813688	5	10	10	5	7	7	GGGGGCGCTGGAGCGGGAGGGGCCAGGCAGGGAGGTGGGACCATGGGGG
chr1	1275198	1275226	+	HG4_2731	66	Level3	ENSG00000107404	DVL1	protein_coding	29	0.182071	0.258893	4	4	8	1	4	2	GGGGTGGGGATTAGGGTGGTGCAGGCAGG
chr1	1275241	1275265	-	HG4_2732	54	Level2	ENSG00000107404	DVL1	protein_coding	25	0.00158333	-0.38675	5	4	9	1	0	1	GTGGGTGGGTCTGCGGGGGCGGTGG
chr1	1275276	1275319	-	HG4_2733	109	Level2	ENSG00000107404	DVL1	protein_coding	44	0.00183721	-0.161442	5	5	9	5	9	6	GGGGGACATGCGGCTGCGGGTGGGTCTGCGGGGGCTGCTGGGGG
chr1	1275325	1275359	-	HG4_2734	62	Level2	ENSG00000107404	DVL1	protein_coding	35	0.00111765	-0.255735	4	7	11	2	1	6	GGGGTGACGTGCGGCTGCGGGTGGGTCTGTAGGGG
chr1	1275365	1275407	-	HG4_2735	79	Level3	ENSG00000107404	DVL1	protein_coding	43	0.0484762	-0.254405	10	6	11	0	7	4	GGGGGCTGCGGGGTGACATGTAGCTGCGGGTGGGTCCGTGGGG
chr1	1275588	1275616	-	HG4_2736	99	Level2	ENSG00000107404	DVL1	protein_coding	29	0.000464286	-0.818393	4	4	4	2	3	8	GGGGCGAGGGTTGGGGGCAGGGGCAGGGG
chr1	1275691	1275732	+	HG4_2737	54	Level3	ENSG00000107404	DVL1	protein_coding	42	0.236585	1.11907	5	5	5	5	3	11	GGAGGCCTATGGAGGAGAGGGGGCGTGTGTAAAAGGCACGGG
chr1	1275756	1275778	-	HG4_2738	72	Level3	ENSG00000107404	DVL1	protein_coding	23	9.09091e-05	-0.715682	4	4	6	2	1	1	GGTGGAGCAGGGCGGGGCTGGGG
chr1	1275924	1275938	+	HG4_2739	73	Level1	ENSG00000107404	DVL1	protein_coding	15	0.000357143	-0.761429	3	3	3	2	0	1	GGGTAGGGGGGTGGG
chr1	1277136	1277178	-	HG4_2740	53	Level3	ENSG00000107404	DVL1	protein_coding	43	0.779881	2.0626	4	9	4	4	5	7	GACCAATGGGCACCCAAGGGGAGACCGACGGCGGGATGTGGGG
chr1	1277164	1277206	+	HG4_2741	63	Level3	ENSG00000107404	DVL1	protein_coding	43	0.459548	1.66312	5	8	5	6	7	5	GGGTGCCCATTGGTCCGGGCGGCTGTGGGGGCAGCAGGTTGGG
chr1	1277366	1277401	+	HG4_2742	61	Level4	ENSG00000107404	DVL1	protein_coding	36	0.00851429	-0.462	9	4	9	5	0	5	GGAACATGGCTCATGGGGGTCCCAGGGAGGCTGGGG
chr1	1277553	1277567	+	HG4_2743	55	Level5	ENSG00000107404	DVL1	protein_coding	15	0.353786	0.151	3	3	3	1	1	0	GGGTGGGTGGGGAGG
chr1	1277575	1277596	-	HG4_2744	52	Level5	ENSG00000107404	DVL1	protein_coding	22	0	-0.338857	3	3	10	2	0	1	GGGCGGCATCTGAGGGGCTGGG
chr1	1277600	1277632	-	HG4_2745	76	Level5	ENSG00000107404	DVL1	protein_coding	33	0.00096875	-0.741187	6	4	4	1	12	2	GGGGCTGGGGTCCCACAGGCGAGGGGAGGCTGG
chr1	1277650	1277696	-	HG4_2746	75	Level5	ENSG00000107404	DVL1	protein_coding	47	0.000695652	-0.412543	11	6	11	7	2	5	GGGGGTTGCTGGCCAACAGGGGAGGGAGGCCTGCCTGGGCCAGTAGG
chr1	1277745	1277761	+	HG4_2747	53	Level4	ENSG00000107404	DVL1	protein_coding	17	0.899937	5.56906	5	3	3	1	0	2	GAAGGAGGGGGGCCGGG
chr1	1277965	1278004	-	HG4_2748	84	Level4	ENSG00000107404	DVL1	protein_coding	40	0.000923077	-0.745667	11	7	9	4	3	1	GGGGGAGGCGGTGGGTGTGGGGAGGCCCTGGCAGGCTGGG
chr1	1278013	1278051	-	HG4_2749	62	Level4	ENSG00000107404	DVL1	protein_coding	39	0.00221053	-0.328474	4	11	4	1	1	7	GGCCCCGAAGGCTCGCCTGGGGAGCATTCCAGGGTGGGG
chr1	1278295	1278325	-	HG4_2750	68	Level4	ENSG00000107404	DVL1	protein_coding	31	0.000766667	-0.4493	11	4	4	5	1	0	GCTGGGGGGGTGGGGGCCCAGGATGTGACGG
chr1	1278392	1278422	-	HG4_2751	68	Level4	ENSG00000107404	DVL1	protein_coding	31	0.0022	-0.656833	11	4	4	5	1	0	GCTGGGGGGGTGGGGGCCCAGGATGTGACGG
chr1	1278585	1278614	-	HG4_2752	52	Level4	ENSG00000107404	DVL1	protein_coding	30	0.00103448	-0.578759	4	6	4	11	1	0	GGTGGGGGTGGTTGGAGACAGCGTCTGGGG
chr1	1278640	1278688	-	HG4_2753	102	Level4	ENSG00000107404	DVL1	protein_coding	49	0.0005	-0.980667	5	5	5	0	7	19	GGGCCTGGCCCTGAGGAGTCCCAGTGTGGGGGAAGCCCTGGGGGGGGGG
chr1	1278724	1278761	-	HG4_2754	73	Level4	ENSG00000107404	DVL1	protein_coding	38	0.000189189	-0.636243	4	4	9	6	8	3	GGGGCAAGGGACAGGGAATAGCCTGGGGAGCCTTGGGG
chr1	1278787	1278817	-	HG4_2755	50	Level4	ENSG00000107404	DVL1	protein_coding	31	0.001	-0.7761	10	7	6	1	2	1	GGGGTGGGCGGCTGGTCTGGAGCTGGCTGGG
chr1	1278851	1278896	-	HG4_2756	52	Level5	ENSG00000107404	DVL1	protein_coding	46	0	-0.896222	4	11	10	11	2	4	GGGGATTTGGGCTCCTGGTTGGGAATGACAGGTCTGAGTGCAGGGG
chr1	1279036	1279073	-	HG4_2757	51	Level5	ENSG00000107404	DVL1	protein_coding	38	0.000513514	-0.420243	4	6	4	2	1	16	GGTGGACTGTGAGCCTGACTAGGGGTGCAGGGCAGGGG
chr1	1279104	1279121	+	HG4_2758	52	Level5	ENSG00000107404	DVL1	protein_coding	18	0.000235294	-1.12406	5	3	3	1	2	1	GTAGGTGGGCTGGGAGGG
chr1	1279122	1279152	-	HG4_2759	51	Level5	ENSG00000107404	DVL1	protein_coding	31	3.33333e-05	-0.664767	3	3	3	7	8	4	GGGTGGTGGGCGGCCTCTGGGGACCTGTGGG
chr1	1279226	1279262	+	HG4_2760	59	Level5	ENSG00000107404	DVL1	protein_coding	37	0.000388889	-0.67775	4	4	8	5	4	2	GGGGCAGCAGGGGATGCGGAGCCGGCAGGGCCCCCAG
chr1	1279322	1279361	+	HG4_2761	61	Level5	ENSG00000107404	DVL1	protein_coding	40	0.00694872	-0.249974	4	11	11	4	2	4	GGGGCAGAGGGCACCCAGGCAGGCCGCAGAGGGTCAGGGG
chr1	1279436	1279466	+	HG4_2762	67	Level5	ENSG00000107404	DVL1	protein_coding	31	0.0497	0.0102667	4	7	4	2	2	2	GGGGATGGCTGGGCAGGGGCAGGTCCCCAGG
chr1	1279567	1279598	-	HG4_2763	50	Level4	ENSG00000107404	DVL1	protein_coding	32	0.00367742	-0.093129	3	3	3	2	2	16	GGGCGTGGAAAATGCTGCTGGGCAGGGCAGGG
chr1	1279711	1279742	-	HG4_2764	78	Level4	ENSG00000107404	DVL1	protein_coding	32	0.000290323	-0.401581	4	7	4	6	4	3	GGGGTCAGGGGACCTGGAGCGGCCAGTCGGGG
chr1	1279821	1279839	-	HG4_2765	67	Level4	ENSG00000107404	DVL1	protein_coding	19	0.00261111	-0.382222	3	3	3	3	3	1	GGGTGGGCCAGGGCTTGGG
chr1	1279949	1279988	-	HG4_2766	50	Level4	ENSG00000107404	DVL1	protein_coding	40	0.000230769	-0.42959	4	6	7	3	4	12	GGGGCGTCTACCTCATGGCCTGGCCCTGGGTGGCCTGGGG
chr1	1280236	1280277	-	HG4_2767	70	Level5	ENSG00000107404	DVL1	protein_coding	42	0.000512195	-0.457098	4	4	11	9	8	2	GGGGCCGTGTGTCAGGGACTGAGGTGGGGACCCTGCCAGGGG
chr1	1280301	1280327	-	HG4_2768	68	Level5	ENSG00000107404	DVL1	protein_coding	27	0.0453846	-0.0207308	4	8	4	2	2	2	GGGTGCTGGGGTTGGGTGTGGCAGGGG
chr1	1280484	1280527	-	HG4_2769	75	Level5	ENSG00000107404	DVL1	protein_coding	44	0.000604651	-0.805442	5	10	9	1	7	6	GGTGGGCCATGCGGGCTTGGGCCACTCTGGATGGTGGGAGGGGG
chr1	1280548	1280583	-	HG4_2770	72	Level5	ENSG00000107404	DVL1	protein_coding	36	0.000257143	-0.577629	4	6	4	16	0	2	GGGGCAGGGGGCAGGGACATCCCAGGCAGCCTGGGG
chr1	1280738	1280760	+	HG4_2771	61	Level5	ENSG00000107404	DVL1	protein_coding	23	0	-1.56468	3	3	3	2	1	8	GGGAAGGGTGGGGTCTGCCTGGG
chr1	1280785	1280813	-	HG4_2772	65	Level5	ENSG00000107404	DVL1	protein_coding	29	3.57143e-05	-1.53043	7	7	4	4	2	1	GGGGTGGGGACGGCAGGGCTCTGCCTGGG
chr1	1280822	1280857	+	HG4_2773	79	Level5	ENSG00000107404	DVL1	protein_coding	36	0.0008	-0.803971	5	5	5	1	2	13	GGGGGAGGGTGCTGGAGGCTGGCCAGGCATTGGGGG
chr1	1280973	1281010	-	HG4_2774	61	Level5	ENSG00000107404	DVL1	protein_coding	38	0.00843243	-0.0268649	11	4	9	9	0	1	GGGGCGGGTCTGTGGGGGCAGCACACAGGTTAGCCAGG
chr1	1281204	1281253	-	HG4_2775	69	Level5	ENSG00000107404	DVL1	protein_coding	50	0.000142857	-1.40396	9	5	9	6	8	4	GGCTGAGGGCCCTGACCTGGGGCGTGCACAGGGGGCTCTGAGGGCACAGG
chr1	1281276	1281317	-	HG4_2776	68	Level5	ENSG00000107404	DVL1	protein_coding	42	0	-0.922171	4	4	9	3	15	3	GGGGACAGGCTGGTGGAGAGCCCCTGGCTCTGGGGTCAGGGG
chr1	1281500	1281515	+	HG4_2777	53	Level5	ENSG00000107404	DVL1	protein_coding	16	0.0004	-0.1318	3	3	4	1	1	1	GGGAGGGCGGAGTGGG
chr1	1281521	1281567	-	HG4_2778	73	Level5	ENSG00000107404	DVL1	protein_coding	47	0.00452174	-0.194935	5	8	7	4	11	1	GGGAGCTATGGAGTTGGGGAGGCTCTGCCTGGCCTGGGCTGTGGGGG
chr1	1281662	1281697	-	HG4_2779	99	Level5	ENSG00000107404	DVL1	protein_coding	36	0.00174286	-0.4608	6	5	8	2	3	7	GGGGGTGACCCAGGCCTGGGACTGGGGGATGGGTGG
chr1	1281799	1281847	-	HG4_2780	69	Level5	ENSG00000107404	DVL1	protein_coding	49	0.000145833	-0.548375	10	6	9	1	4	14	GGGGGTCTCGCCCAGCCTTGGGCCGAGGCAGAGGAGGGAGGGTGTTTGG
chr1	1281885	1281909	-	HG4_2781	59	Level4	ENSG00000107404	DVL1	protein_coding	25	0	-0.516792	3	3	3	7	4	2	GGGCTGGGAGGAGGGCAGAATTGGG
chr1	1281966	1282010	+	HG4_2782	64	Level4	ENSG00000107404	DVL1	protein_coding	45	0.0025	-0.208386	4	9	4	13	8	3	GGGGACCTTCACCCACTGGGCCAAAGCCGTGCGTGGGGAGTGGGG
chr1	1282081	1282126	+	HG4_2783	52	Level4	ENSG00000107404	DVL1	protein_coding	46	0.00206667	-0.329289	10	4	11	2	5	10	GGAGCAGAGGCTGGGGAACCAGGGCTGGGCTGAGAATGCAGCGGGG
chr1	1282141	1282185	-	HG4_2784	54	Level4	ENSG00000107404	DVL1	protein_coding	45	0.00170455	-0.0476818	4	11	4	6	7	2	GGAGCTTCAGGCTGGGGACGCTGAGGAGGCCCTGGTGAGTCGGGG
chr1	1282561	1282603	-	HG4_2785	77	Level2	ENSG00000107404	DVL1	protein_coding	43	0.00119048	-0.550071	5	8	8	9	2	1	GGGGCTGCAGAGGTCAGGGCTGGGCTGGGCTGGGCTGTGGGGG
chr1	1282658	1282694	-	HG4_2786	54	Level4	ENSG00000107404	DVL1	protein_coding	37	0.001	-0.355056	4	7	4	9	4	3	GGCAGGCTTGGGGATGCGGCCAGGAAAGAGACAGGGG
chr1	1282711	1282730	-	HG4_2787	66	Level4	ENSG00000107404	DVL1	protein_coding	20	0.00157895	-0.357105	3	3	3	1	4	3	GGGCCTGGGAACAGGGTGGG
chr1	1283702	1283738	+	HG4_2788	59	Level4	ENSG00000107404	DVL1	protein_coding	37	0.00147222	-0.06125	4	4	11	2	6	4	GGGGACGGGGCCCACAGGAAGCTCAGGACACGGGTAG
chr1	1283878	1283910	-	HG4_2789	76	Level5	ENSG00000107404	DVL1	protein_coding	33	0.0003125	-0.318094	4	4	6	6	2	7	GGGGTTCCCTAGCTGGGATGGGGAGACATGGGG
chr1	1283924	1283953	-	HG4_2790	68	Level5	ENSG00000107404	DVL1	protein_coding	30	0.000172414	-0.900586	11	4	4	1	3	2	GCGGGCTGGGGTCAGGGGCGTGTCAGTGGG
chr1	1284033	1284059	+	HG4_2791	67	Level5	ENSG00000107404	DVL1	protein_coding	27	0.0215	-0.496385	4	6	4	2	2	3	GGGGCCGGGAAGCTGGGGCCAGGGACG
chr1	1284051	1284085	-	HG4_2792	62	Level5	ENSG00000107404	DVL1	protein_coding	35	0.0289412	-0.587059	11	4	6	5	1	4	GGGGCGATGGCAGGCGGGGTTCCCGGCGTCCCTGG
chr1	1284199	1284233	-	HG4_2793	91	Level5	ENSG00000107404	DVL1	protein_coding	35	0.172882	0.225176	4	4	4	1	2	16	GGGGTCGCACCTGCCCGCGCGGGGACGGGGCGGGG
chr1	1284511	1284527	-	HG4_2794	53	Level4	ENSG00000107404	DVL1	protein_coding	17	0.034375	0.680125	3	3	3	1	1	1	GCAGGCGGGCGGGCGGG
chr1	1284531	1284575	-	HG4_2795	74	Level4	ENSG00000107404	DVL1	protein_coding	45	0.0950227	0.301841	6	8	11	2	9	4	GGGGGCCTCGGAGCGTCGGGGCCGAGAGCGGTGCGGGCCGGGCGG
chr1	1284581	1284617	-	HG4_2796	108	Level4	ENSG00000107404	DVL1	protein_coding	37	0.0025	-0.0772222	5	11	11	1	3	1	GGGGGCGGCGGCCGGGGCCTGGGCGGTCGGGCGGGGG
chr1	1284644	1284674	-	HG4_2797	91	Level4	ENSG00000107404	DVL1	protein_coding	31	0.0125667	0.204067	6	9	7	2	1	1	GGGGGCGGATGGGCGGCCGCGGGCCGCGGGG
chr1	1284720	1284745	-	HG4_2798	72	Level5	ENSG00000107404	DVL1	protein_coding	26	0.0246	0.27548	4	6	9	1	1	1	GGGGCGCAGGCGGGAGGGCGGCGGGG
chr1	1284765	1284805	+	HG4_2799	59	Level5	ENSG00000107404	DVL1	protein_coding	41	0.045125	-0.01645	11	4	11	3	8	0	GGACCGCCCGGCCCGGGGTCCTGAGCGTGGCCGCGGGGGGG
chr1	1284834	1284855	+	HG4_2800	81	Level5	ENSG00000107404	DVL1	protein_coding	22	0.0205238	0.0207143	4	4	4	5	0	1	GGGGCGCACGGCGGGGGCGGGG
chr1	1284894	1284913	-	HG4_2801	112	Level4	ENSG00000107404	DVL1	protein_coding	20	0.0268947	-0.208421	4	4	4	1	2	1	GGGGCGGGGCCGGGGCGGGG
chr1	1284987	1285019	+	HG4_2802	64	Level5	ENSG00000107404	DVL1	protein_coding	33	0.00703125	-0.9015	4	7	10	1	2	5	GGGGCGCTCGGGTCGGGCGGAGGGACCCCGGGG
chr1	1285108	1285149	+	HG4_2803	69	Level5	ENSG00000107404	DVL1	protein_coding	42	0.0015122	-0.667146	4	10	4	11	4	5	GGGGTCCAGGCAGCAGGCCGAGCGGATGCGGGGCGCGCGGGG
chr1	1285192	1285226	+	HG4_2804	59	Level5	ENSG00000107404	DVL1	protein_coding	35	0.0256471	-0.727588	9	4	6	4	6	2	GGGATTTAGTCCTGGGGTTCTCCGCAGGGCAGGGG
chr1	1285255	1285297	+	HG4_2805	63	Level5	ENSG00000107404	DVL1	protein_coding	43	0.0022381	-0.214976	4	4	4	19	5	2	GGGGCGTCCGCGCTTACTGTTCCGGGGCTCGCGGGGCTGGAGG
chr1	1285341	1285383	+	HG4_2806	72	Level4	ENSG00000107404	DVL1	protein_coding	43	0.053381	0.192071	6	7	5	4	11	3	GGGCGGCCCAGGATGGGAGGAGTGAGGAGGGGGCCTGGACGGG
chr1	1285395	1285440	+	HG4_2807	134	Level2	ENSG00000107404	DVL1	protein_coding	46	0.0253333	-0.0971333	6	10	8	3	3	10	GGGGGGAGTGAGGAGGGGGCCTGGACGGGGCAGGAGCGACGGGGGG
chr1	1286755	1286800	+	HG4_2826	134	Level2	ENSG00000162576	MXRA8	protein_coding	46	0.0100667	-0.244378	6	10	8	3	3	10	GGGGGGAGTGAGGAGGGGGCCTGGACGGGGCAGGAGCGACGGGGGG
chr1	1286810	1286855	+	HG4_2827	78	Level4	ENSG00000162576	MXRA8	protein_coding	46	0.0312444	-0.199111	4	4	4	7	10	13	GGGGCCTGGACGGGGCTGGAGCGATGGGGAAGAGAGTGCGGTGGGG
chr1	1287073	1287106	-	HG4_2828	80	Level4	ENSG00000162576	MXRA8	protein_coding	34	0.0261212	-0.284455	5	5	10	1	2	2	GGGGAAGAGAAGGGCTGCGGGAAGGTGGAGGGGG
chr1	1287320	1287334	+	HG4_2829	73	Level5	ENSG00000162576	MXRA8	protein_coding	15	0.2335	0.395786	3	3	3	2	1	0	GGGCTGGGAGGGGGG
chr1	1287355	1287380	-	HG4_2830	71	Level5	ENSG00000162576	MXRA8	protein_coding	26	0.00168	-0.03432	4	9	5	3	0	1	GGGGAGGGAGGGAGGCTGGTCTGGGG
chr1	1287418	1287434	-	HG4_2831	52	Level5	ENSG00000162576	MXRA8	protein_coding	17	0.0054375	-0.308688	3	3	3	3	1	0	GTGGGGGTGGGAAAGGG
chr1	1287703	1287752	-	HG4_2832	58	Level4	ENSG00000162576	MXRA8	protein_coding	50	0.000244898	-0.666939	5	5	10	1	15	6	GGAGCGGGAGTAGTGGGATGCGGGTCAGACACTTGCAAAGGGGGCGGGAG
chr1	1287783	1287826	-	HG4_2833	66	Level4	ENSG00000162576	MXRA8	protein_coding	44	0.000162791	-0.534721	9	10	5	2	9	4	GGGGGACGTGGTGGTGGCTGTGAGGCCAGAGGGAAGGCCGTGGG
chr1	1287926	1287957	-	HG4_2834	50	Level2	ENSG00000162576	MXRA8	protein_coding	32	0.000645161	-0.316387	3	3	3	6	3	11	GGGCTGAAAGGTCTGGGTCTGGGTCCTCTGGG
chr1	1288002	1288032	-	HG4_2835	51	Level2	ENSG00000162576	MXRA8	protein_coding	31	0.001	-0.3351	3	3	3	3	14	2	GGGCTGGGCAAGGCATGAGTCTGGGCCTGGG
chr1	1288158	1288194	-	HG4_2836	59	Level2	ENSG00000162576	MXRA8	protein_coding	37	0.0399167	-0.0525278	4	10	4	7	1	3	GGCTGAGGACAGGGGAGGGAGTGAAGTTGGTTTGGGG
chr1	1288250	1288280	+	HG4_2837	51	Level2	ENSG00000162576	MXRA8	protein_coding	31	0.00363333	-0.2284	3	3	3	1	6	12	GGGAGGGGTGTCAGGGTCAGAAGTCACAGGG
chr1	1288320	1288349	+	HG4_2838	66	Level3	ENSG00000162576	MXRA8	protein_coding	30	0.0615517	-0.0909655	6	4	9	2	2	3	GTAGGGATGGGGCAGAGAAAGGGCAAGGGG
chr1	1288709	1288738	+	HG4_2839	52	Level2	ENSG00000162576	MXRA8	protein_coding	30	0.00493103	-0.561414	3	3	3	5	6	7	GGGTCTGAGGGCATGATGGGCATCAGTGGG
chr1	1288754	1288798	+	HG4_2840	74	Level3	ENSG00000162576	MXRA8	protein_coding	45	0.0940909	-0.440136	6	7	11	0	15	1	GGGGTGGGCAGGGCCACCCGTGAGCAAAGGCCGCAGGGGTGGGGG
chr1	1289335	1289362	-	HG4_2841	55	Level5	ENSG00000162576	MXRA8	protein_coding	28	0.00037037	-0.433963	3	3	3	3	11	2	GGGCTGGGAAGTGCATCCTGGGAGCGGG
chr1	1289520	1289565	+	HG4_2842	116	Level3	ENSG00000162576	MXRA8	protein_coding	46	0.0464667	-0.306378	7	11	8	4	9	1	GGTGGGGTGAAGGGGGCCCTGGTCCCCAGGAGGGCCGGGAGGGGGG
chr1	1289660	1289692	-	HG4_2843	91	Level3	ENSG00000162576	MXRA8	protein_coding	33	0.0004375	-0.835969	5	11	7	2	1	1	GGTGGGCGGGAGGGTGGTCCTCTGGGCTGGGGG
chr1	1289885	1289912	+	HG4_2844	100	Level4	ENSG00000162576	MXRA8	protein_coding	28	0.272741	0.859148	4	4	4	5	5	2	GGGGTCTGCGGGGAACGCGGGGTCGGGG
chr1	1289925	1289961	-	HG4_2845	64	Level5	ENSG00000162576	MXRA8	protein_coding	37	0.000166667	-0.720389	11	4	10	4	2	2	GGGGCCGTGGCCCGGGTCGGGGCGCAGGTCTTGCTGG
chr1	1289975	1289998	+	HG4_2846	60	Level5	ENSG00000162576	MXRA8	protein_coding	24	0.00882609	-0.225348	3	3	3	4	3	5	GGGCCTCGGGCAAGGGACAGCGGG
chr1	1290009	1290056	-	HG4_2847	59	Level5	ENSG00000162576	MXRA8	protein_coding	48	0.0262766	0.0315106	5	6	10	13	2	7	GGAGGCCTCCCTGGGACCCGGGAAGGCGGGAGCCCACCCCACCGGGGG
chr1	1290018	1290048	+	HG4_2848	51	Level5	ENSG00000162576	MXRA8	protein_coding	31	0.0251	0.169133	3	3	3	1	13	5	GGGTGGGCTCCCGCCTTCCCGGGTCCCAGGG
chr1	1290110	1290138	+	HG4_2849	60	Level5	ENSG00000162576	MXRA8	protein_coding	29	0.415607	0.625536	4	11	4	0	3	3	GGGGGGGCGGCTCCGCGTGGGGTTCGGCG
chr1	1290519	1290564	+	HG4_2850	93	Level4	ENSG00000162576	MXRA8	protein_coding	46	0.0924889	0.0517333	5	10	5	5	1	10	GGGGGTGGCCGGGGCTGCGGAGGGGGCGCGGTCAGCGGCGCGCGGG
chr1	1290567	1290613	+	HG4_2851	151	Level4	ENSG00000162576	MXRA8	protein_coding	47	0.00684783	-0.588391	7	11	11	7	1	3	GGGGCGGCGGTCGAGGGTCGAGGGGCGGGAGCTGGGGGGCGGGGGGG
chr1	1290781	1290803	-	HG4_2852	107	Level4	ENSG00000162576	MXRA8	protein_coding	23	0.00218182	-1.27464	4	4	4	3	2	2	GGGGTCGGGGCAGGGGTCCGGGG
chr1	1290808	1290830	-	HG4_2853	79	Level5	ENSG00000162576	MXRA8	protein_coding	23	0.173909	0.381545	4	4	4	3	3	1	GGTGCGGGGACCGGGGACCGGGG
chr1	1291138	1291167	+	HG4_2854	111	Level3	ENSG00000162576	MXRA8	protein_coding	30	0.0961379	0.150069	5	10	5	1	1	2	GGGGGAGGGGAGTCGGTGGGGGAAGGGGTG
chr1	1291188	1291226	+	HG4_2855	115	Level1	ENSG00000162576	MXRA8	protein_coding	39	0.0825	-0.484789	5	5	9	7	1	7	GGGGGAGTCAGTGGGGGAGGGGCAGGGCCCTGGTGGGGG
chr1	1291512	1291561	+	HG4_2861	101	Level1	ENSG00000162576	MXRA8	protein_coding	50	0.110163	-0.0712653	5	5	8	9	1	17	GGGGGAGATTCCATGGGGGAGGGGCATGCCCCCTAGGGCCCATGTGGGGG
chr1	1291564	1291598	+	HG4_2862	54	Level1	ENSG00000162576	MXRA8	protein_coding	35	0.0177647	-0.383353	4	4	5	7	4	6	GGGGAATCATTGGGGGAGTGGTGGACCCCCGAGGG
chr1	1291604	1291646	+	HG4_2863	95	Level1	ENSG00000162576	MXRA8	protein_coding	43	0.0446667	-0.251024	7	5	5	1	7	7	GCAGGGGAGGGGGAGTCCATGGGGGAGGGCAAGTCAGTCGGGG
chr1	1291672	1291703	+	HG4_2864	103	Level1	ENSG00000162576	MXRA8	protein_coding	32	0.00990323	-0.635581	5	6	5	2	5	3	GGGGGATGGGGAGTCCATGGGGGAGTGGTGGG
chr1	1291720	1291746	+	HG4_2865	101	Level1	ENSG00000162576	MXRA8	protein_coding	27	0.0811154	0.0858846	4	4	4	2	8	1	GGGGAAGGGGACTCAGTAGGGGAGGGG
chr1	1292117	1292157	-	HG4_2871	126	Level1	ENSG00000162576	MXRA8	protein_coding	41	0.005325	-0.543925	10	9	6	1	4	1	GGGGGCCAAGTGGGGGGTCTCGGGGCTGGGTGGGGCTGTGG
chr1	1292298	1292318	+	HG4_2872	64	Level4	ENSG00000162576	MXRA8	protein_coding	21	0.00205	-0.6793	3	3	3	3	3	3	GGGCATGGGCGTGGGCCAGGG
chr1	1292426	1292461	-	HG4_2873	100	Level4	ENSG00000162576	MXRA8	protein_coding	36	0.0014	-0.320114	5	6	9	5	4	2	GGGGGCTGGGGCACAGCCCTGGAGGGAGCGTGGGGG
chr1	1292739	1292766	-	HG4_2874	55	Level3	ENSG00000162576	MXRA8	protein_coding	28	0.00244444	-0.532556	3	3	3	5	1	10	GGGACAGTGCGTAGGGCGGGCGTCTGGG
chr1	1292778	1292806	-	HG4_2875	99	Level3	ENSG00000162576	MXRA8	protein_coding	29	0.000285714	-0.441357	4	4	4	5	5	3	GGGGCGTGGGGTCTGTGGGGACACAGGGG
chr1	1293505	1293542	-	HG4_2876	57	Level4	ENSG00000162576	MXRA8	protein_coding	38	0.00213514	-0.689108	4	9	8	6	3	4	GGGGCTCTGTTTAGGGAGTGGGTCAGTGATTGAAGGGG
chr1	1293550	1293593	+	HG4_2877	53	Level4	ENSG00000162576	MXRA8	protein_coding	44	6.97674e-05	-0.802767	4	4	11	8	6	2	GGGGCTGCAGGAGGGGCCCCGAGGGAGACGCCGCCGTGCCTGGG
chr1	1293566	1293603	-	HG4_2878	56	Level4	ENSG00000162576	MXRA8	protein_coding	38	0.000324324	-0.633838	4	10	4	10	4	0	GGGCTGGGGGCCCAGGCACGGCGGCGTCTCCCTCGGGG
chr1	1293699	1293743	-	HG4_2879	62	Level4	ENSG00000162576	MXRA8	protein_coding	45	0.00331818	-0.640955	5	9	7	8	8	3	GGAGGAGTGGGAAGGTCCCACCAGGGAAGAGGACGGGTCTGGGGG
chr1	1293791	1293826	-	HG4_2880	123	Level4	ENSG00000162576	MXRA8	protein_coding	36	0.0006	-0.411	11	6	6	1	1	1	GGGCCCTGGGAGGCGGGTGGGGGGTGGCACGTGGGG
chr1	1293887	1293913	-	HG4_2881	69	Level3	ENSG00000162576	MXRA8	protein_coding	27	0.385846	0.288192	4	5	4	0	2	3	GGGACAAAGCCTGGGGCTGGGCGGGGG
chr1	1293946	1293972	-	HG4_2882	72	Level5	ENSG00000162576	MXRA8	protein_coding	27	0.0592308	0.478462	6	4	4	0	2	1	GGTGCTAAGGAGGGGGAGGGGGTAGGG
chr1	1294021	1294055	-	HG4_2883	74	Level5	ENSG00000162576	MXRA8	protein_coding	35	0.0621176	-0.0162941	4	6	4	7	3	7	GGGGAGGCCAAGGGGCCCGGCAGGAGCCAGAGGGG
chr1	1294074	1294099	+	HG4_2884	58	Level5	ENSG00000162576	MXRA8	protein_coding	26	0.02988	-0.10624	4	4	7	1	2	4	GGGGAGGGGCAGTGTGGGAGCAGAGG
chr1	1294114	1294137	+	HG4_2885	61	Level5	ENSG00000162576	MXRA8	protein_coding	24	0.013	-0.530391	7	4	4	3	1	1	GGTCAGGCCTGGGGAGGGGTGGTG
chr1	1294221	1294251	+	HG4_2886	51	Level2	ENSG00000162576	MXRA8	protein_coding	31	0.00176667	-0.255	3	3	3	11	2	6	GGGCCTGTGGTGAAGGGTTGGGACTGTTGGG
chr1	1294259	1294285	-	HG4_2887	88	Level3	ENSG00000162576	MXRA8	protein_coding	27	7.69231e-05	-0.512462	4	4	9	4	1	1	GGGGAGGCCAGAGGTGGGGCGGAGGGG
chr1	1294330	1294374	-	HG4_2888	60	Level4	ENSG00000162576	MXRA8	protein_coding	45	0.000204545	-0.619068	8	6	5	7	13	1	GTGGGTGGGGGCGGTCTCAGCGCTGGGAGGCCTTTCTGGGGCCTG
chr1	1294549	1294586	+	HG4_2889	82	Level3	ENSG00000162576	MXRA8	protein_coding	38	0.000486487	-0.497757	10	6	5	6	3	1	GGGGACCCTGAGCACTGGGAGGCCTGGGGGTGCTGGGG
chr1	1294600	1294629	-	HG4_2890	63	Level3	ENSG00000162576	MXRA8	protein_coding	30	0.000448276	-0.445724	6	4	4	3	2	5	GGGCAGCCCCAGGGGACGGGGCCAGCAGGG
chr1	1294915	1294959	-	HG4_2891	62	Level2	ENSG00000162576	MXRA8	protein_coding	45	0.000340909	-0.225432	4	4	4	5	18	4	GCAGGGTTCAGGGGTGAGCCCCCCACCCAGCTGGGGCCCTCGGGG
chr1	1294921	1294941	+	HG4_2892	64	Level2	ENSG00000162576	MXRA8	protein_coding	21	0.0001	-0.3482	3	3	3	8	1	0	GGGCCCCAGCTGGGTGGGGGG
chr1	1295009	1295033	+	HG4_2893	67	Level2	ENSG00000162576	MXRA8	protein_coding	25	0.131833	-0.143083	5	5	4	5	1	1	GGTGGTCTCAGGGCGAGGGGAGGGG
chr1	1295095	1295117	-	HG4_2894	91	Level2	ENSG00000162576	MXRA8	protein_coding	23	0.0005	-0.310591	4	4	4	1	1	2	GACCGGGCTGGGGTGGGGTGGGG
chr1	1295189	1295216	-	HG4_2895	84	Level1	ENSG00000162576	MXRA8	protein_coding	28	0.217296	0.299741	6	5	5	1	1	1	GGCCCAGGGAGGGAGTGGGGGTGGCGGG
chr1	1295441	1295478	+	HG4_2896	82	Level4	ENSG00000162576	MXRA8	protein_coding	38	0.0528919	-0.188135	5	7	9	3	5	1	GGGGGACAGGGTTGGCCCTCGGGTCTGGGAGGGCCCGG
chr1	1295656	1295698	+	HG4_2897	50	Level4	ENSG00000162576	MXRA8	protein_coding	43	0.0017619	-0.454548	10	4	4	0	14	4	GGGCCACCTGGGGGCAGCTGACCCCCATGGGGCCCTGGGCAAG
chr1	1295727	1295744	-	HG4_2898	69	Level2	ENSG00000162576	MXRA8	protein_coding	18	0.00311765	-0.184412	3	3	3	2	3	1	GGGAGGGTCAGGGAAGGG
chr1	1296813	1296841	+	HG4_2901	86	Level1	ENSG00000162576	MXRA8	protein_coding	29	0.00307143	-0.205821	4	4	10	2	0	5	GGGGTCGGGGGGCGCCCAGGCTGGAGGGG
chr1	1306054	1306080	+	HG4_2904	56	Level3	ENSG00000175756	AURKAIP1	protein_coding	27	0.000269231	-0.2515	3	3	3	6	0	9	GGGAGGCTCGGGGGGTCCAGCCCAGGG
chr1	1306219	1306235	-	HG4_2905	53	Level3	ENSG00000175756	AURKAIP1	protein_coding	17	0.001375	-0.308375	5	3	3	1	2	0	GGGGGGCAGGGAGGCAG
chr1	1306257	1306295	+	HG4_2906	83	Level3	ENSG00000175756	AURKAIP1	protein_coding	39	0.00252632	-0.250789	7	7	5	4	4	1	GGCAGGGCCCTGGGTGGGCACCGGGGGTGGGAGCTGAGG
chr1	1306350	1306375	-	HG4_2907	60	Level3	ENSG00000175756	AURKAIP1	protein_coding	26	0.00036	-0.42468	4	4	8	3	3	0	GCGGGGGCCGAGCCTGGGGCCTGGGG
chr1	1306504	1306532	-	HG4_2908	55	Level1	ENSG00000175756	AURKAIP1	protein_coding	29	0.000392857	-0.261929	4	4	8	2	5	2	GGGGATGGTCCTGGTCAGTGGGGATGGTG
chr1	1306725	1306764	+	HG4_2910	53	Level1	ENSG00000175756	AURKAIP1	protein_coding	40	0.000564103	-0.196333	4	9	4	2	14	1	GGGGCAGGGTGGAGGCCCCACAGAGAAGAGGGGAGGGACG
chr1	1306893	1306921	+	HG4_2911	54	Level4	ENSG00000175756	AURKAIP1	protein_coding	29	0.000428571	-0.627179	3	3	3	9	4	4	GGGTCTGCAGGAGGGGCCTGGGTTGCGGG
chr1	1307054	1307072	-	HG4_2912	50	Level4	ENSG00000175756	AURKAIP1	protein_coding	19	0.000388889	-0.244944	3	5	3	3	1	1	GGGTGGGTGGAGGCCAGGG
chr1	1307138	1307169	-	HG4_2913	63	Level4	ENSG00000175756	AURKAIP1	protein_coding	32	0.00109677	-0.350839	6	9	4	1	1	7	GGGGCCGGCTTGGGGTGCTCCTGGGAGGCAGG
chr1	1307176	1307202	+	HG4_2914	86	Level4	ENSG00000175756	AURKAIP1	protein_coding	27	0.000230769	-0.751346	4	8	4	1	2	4	GGGGTGGAGGAGGCCGGGGCCAAGGGG
chr1	1307329	1307370	+	HG4_2915	79	Level4	ENSG00000175756	AURKAIP1	protein_coding	42	0.137098	0.135244	5	7	11	10	2	0	GGGGGAGGTGAGCCCGGGATGGAAGGAAACGCGGGGGGGCAG
chr1	1307409	1307425	+	HG4_2916	53	Level4	ENSG00000175756	AURKAIP1	protein_coding	17	0.00025	-0.186625	3	5	3	1	0	2	GGGAGGCTGGGGCAGGG
chr1	1307577	1307612	-	HG4_2917	62	Level5	ENSG00000175756	AURKAIP1	protein_coding	36	0.00371429	-0.267057	4	10	9	2	5	2	GGGGCAGCAGCCGGGCTCCTGGGTCCAGGGCTGGGG
chr1	1308019	1308038	-	HG4_2918	66	Level3	ENSG00000175756	AURKAIP1	protein_coding	20	5.26316e-05	-1.21416	3	3	3	4	1	3	GGGCATGGGTGGGCACTGGG
chr1	1308505	1308526	-	HG4_2919	90	Level2	ENSG00000175756	AURKAIP1	protein_coding	22	0.000190476	-0.192524	5	4	4	0	2	3	GGGGTTCGGGGCTGGGGGGTGG
chr1	1308716	1308738	-	HG4_2920	61	Level2	ENSG00000175756	AURKAIP1	protein_coding	23	0.00172727	-0.359227	3	3	3	7	2	2	GGGTCGGGGAGGGCCTCATTGGG
chr1	1308765	1308807	-	HG4_2921	69	Level2	ENSG00000175756	AURKAIP1	protein_coding	43	0.00169048	-0.556786	4	11	4	8	4	8	GGGGACAGGACTGGGGTTTAGGGAGCACCCGGAATGCACGGGG
chr1	1308840	1308870	+	HG4_2922	51	Level2	ENSG00000175756	AURKAIP1	protein_coding	31	0.00206667	-0.0526333	9	10	4	0	1	2	GGGAATGTGGTGCTCAGGGAGGGGCTGTGGG
chr1	1309158	1309174	+	HG4_2923	52	Level2	ENSG00000175756	AURKAIP1	protein_coding	17	0.001125	-0.743125	3	3	3	1	2	1	GGGCGGGAAGGGCGGCG
chr1	1309517	1309553	-	HG4_2924	75	Level3	ENSG00000175756	AURKAIP1	protein_coding	37	0.0215278	0.173944	10	4	4	6	7	2	GGGGAAGGGGCCGAGCAGGGGGATGAAGGCGTCGCGG
chr1	1309915	1309943	-	HG4_2925	54	Level4	ENSG00000175756	AURKAIP1	protein_coding	29	0.000142857	-0.571607	4	4	7	3	3	4	GGGGTTCAGGCCAGGAATGAGGTGCGGGG
chr1	1310058	1310104	-	HG4_2926	62	Level4	ENSG00000175756	AURKAIP1	protein_coding	47	0.232957	0.341217	7	5	11	1	9	9	GAGGGCCGTTCCTTGGGCAGGTAGGAAGCCGCGCGGGGGCGGATGGG
chr1	1310222	1310239	+	HG4_2927	69	Level5	ENSG00000175756	AURKAIP1	protein_coding	18	0.00129412	-0.0831765	3	3	3	1	2	3	GGGCGGGCCGGGACTGGG
chr1	1310268	1310293	-	HG4_2928	57	Level5	ENSG00000175756	AURKAIP1	protein_coding	26	8e-05	-0.41332	3	3	3	4	8	2	GGGTTGGGGTGGCGGAGGGAGAAGGG
chr1	1310404	1310450	-	HG4_2929	92	Level5	ENSG00000175756	AURKAIP1	protein_coding	47	0.000108696	-0.756304	5	10	5	1	1	15	GGGCGCCAGGCAACGCGATTCGCGCGGGGGTGAACCCGGGGAGGGGG
chr1	1310469	1310500	-	HG4_2930	50	Level5	ENSG00000175756	AURKAIP1	protein_coding	32	0.00016129	-1.34071	3	3	3	3	13	4	GGGCGCCGGGCGCTGCGGCAGGCGGGCCCGGG
chr1	1310509	1310530	-	HG4_2931	63	Level5	ENSG00000175756	AURKAIP1	protein_coding	22	0	-1.00386	3	3	3	5	2	3	GGGCTTGGGAAGGGTCAGCGGG
chr1	1310568	1310604	-	HG4_2932	59	Level5	ENSG00000175756	AURKAIP1	protein_coding	37	0.237861	0.254722	11	7	4	2	2	7	GGGGCCGACTTGGGGACGGACCGGAAGTGCCCGAGGG
chr1	1311573	1311599	+	HG4_2933	61	Level2	ENSG00000175756	AURKAIP1	protein_coding	27	0.00842308	-0.196462	4	10	4	1	3	1	GGGGCGCCTGGTGGGAGAGGGGTGTGG
chr1	1311860	1311895	-	HG4_2934	55	Level3	ENSG00000175756	AURKAIP1	protein_coding	36	0.0002	-0.446771	7	6	4	1	1	13	GGGGAAGCTGTGCAGCAGGGGTGAAGGGCGGGCCCG
chr1	1316110	1316149	-	HG4_2936	81	Level1	ENSG00000223663	NDUFB4P8	pseudogene	40	0.0294872	0.0110769	8	9	9	4	2	3	GGGGGACTGGGCACAGGCAGGGCTGGGGCCCTGCATGGGG
chr1	1316208	1316236	+	HG4_2937	68	Level2	ENSG00000223663	NDUFB4P8	pseudogene	29	0.194571	0.242821	4	10	5	2	1	3	GGGGCTGGGCCTGAGGAGGTGGAGCGGGG
chr1	1316435	1316461	-	HG4_2938	51	Level4	ENSG00000223663	NDUFB4P8	pseudogene	27	0.002	-0.211423	5	5	9	0	3	1	GGGGAGGCGTCTGGTGCGGTGGGTGGG
chr1	1317075	1317115	-	HG4_2939	101	Level1	ENSG00000223663	NDUFB4P8	pseudogene	41	0.028275	-0.08845	5	5	5	8	9	4	GGGAGCTCAGGGGGCTCAGGCTAGGGGGAACGTGGCGGGGG
chr1	1317508	1317539	+	HG4_2940	50	Level1	ENSG00000223663	NDUFB4P8	pseudogene	32	0.805161	0.358419	4	7	4	5	2	6	GGGGCAGATGGCCAGGAAGGTGATCCCTGGGG
chr1	1317622	1317663	-	HG4_2941	54	Level1	ENSG00000223663	NDUFB4P8	pseudogene	42	0.00678049	-0.713171	4	10	9	2	9	4	GGGGTGGTGGCCTCTGGATTGTTAGTGGATTGTGGGAAGGGG
chr1	1322520	1322552	+	HG4_2945	62	Level2	ENSG00000221978	CCNL2	protein_coding	33	0.0030625	-0.136406	4	6	4	5	5	0	GGGGTCAAAGGGCAGCCACCGGGGGTCAAAGGG
chr1	1334217	1334243	+	HG4_2952	69	Level4	ENSG00000221978	CCNL2	protein_coding	27	0.000153846	-0.915769	5	4	9	1	1	3	GCGGGCGGGGAGGCCCCGGGTCAGGGG
chr1	1334275	1334296	+	HG4_2953	109	Level5	ENSG00000221978	CCNL2	protein_coding	22	0.008	-0.793429	4	4	4	2	2	2	GGGGTCGGGGCAGGGGCTGGGG
chr1	1334299	1334322	+	HG4_2954	61	Level5	ENSG00000221978	CCNL2	protein_coding	24	0.00073913	-0.313391	4	4	4	4	0	1	GGGGTCTAGGCGGGGGCGGTGCGG
chr1	1334572	1334610	-	HG4_2955	71	Level5	ENSG00000221978	CCNL2	protein_coding	39	0.530684	1.67971	4	4	9	8	0	10	GGGGCGCACCCTCAGGGTCGCAGGGGGTGCTGATCGGGG
[truncated: 63,536 more rows]
