# Supplementary material for: EndoQuad: a comprehensive genome-wide experimentally validated endogenous G-quadruplex database
Source: Nucleic Acids Res. 2023 Oct 30;52(D1):D72–80. doi: 10.1093/nar/gkad966 (PMC10767823; doi:10.1093/nar/gkad966)
Supplement: gkad966_supplemental_files [file gkad966_supplemental_files.zip › Supplementary Table S3.xlsx]

## Sheet: sample
Table S3. Cell types used in this study
Sample.name	Cell.line	Condition	Type	Source	GSE.number
K562_NA	K562	No treatment	Cancer	K562	GSE107690
iPSC.derived_neurons	iPSC.derived_neurons	No treatment	AD	iPSCs-derived neurons	GSE133113
A549_G4chip	A549	No treatment	Cancer	Epithelial cells	GSE133379
H1975_G4chip	H1975	No treatment	Cancer	Lung cells	GSE133379
HeLa.S3_G4chip	HeLa.S3	No treatment	Cancer	Cervical carcinoma cells	GSE133379
HEK293T	HEK293T	No treatment	Nomal	Embryonic kidney cells	GSE133379, GSE178668
HepG2_NA	HepG2	No treatment	Cancer	HepG2	GSE145090
93T449.BG4	93T449	No treatment	Cancer	93T449	GSE145543
AB521M	AB521M	No treatment	Cancer	breast cancer tissue	GSE152216
AB551	AB551	No treatment	Cancer	breast cancer tissue	GSE152216
AB555M	AB555M	No treatment	Cancer	breast cancer tissue	GSE152216
AB577M	AB577M	No treatment	Cancer	breast cancer tissue	GSE152216
AB580	AB580	No treatment	Cancer	breast cancer tissue	GSE152216
AB636M	AB636M	No treatment	Cancer	breast cancer tissue	GSE152216
AB790	AB790	No treatment	Cancer	breast cancer tissue	GSE152216
AB863M	AB863M	No treatment	Cancer	breast cancer tissue	GSE152216
HCI005	HCI005	No treatment	Cancer	breast cancer tissue	GSE152216
HCI009	HCI009	No treatment	Cancer	breast cancer tissue	GSE152216
PAR1006	PAR1006	No treatment	Cancer	breast cancer tissue	GSE152216
PAR1022	PAR1022	No treatment	Cancer	breast cancer tissue	GSE152216
STG139	STG139	No treatment	Cancer	breast cancer tissue	GSE152216
STG139M_181	STG139M_181	No treatment	Cancer	breast cancer tissue	GSE152216
STG139M_284	STG139M_284	No treatment	Cancer	breast cancer tissue	GSE152216
STG143_284	STG143_284	No treatment	Cancer	breast cancer tissue	GSE152216
STG143_317	STG143_317	No treatment	Cancer	breast cancer tissue	GSE152216
STG195M	STG195M	No treatment	Cancer	breast cancer tissue	GSE152216
STG201_181	STG201_181	No treatment	Cancer	breast cancer tissue	GSE152216
STG201_284	STG201_284	No treatment	Cancer	breast cancer tissue	GSE152216
STG282M	STG282M	No treatment	Cancer	breast cancer tissue	GSE152216
STG316	STG316	No treatment	Cancer	breast cancer tissue	GSE152216
STG331	STG331	No treatment	Cancer	breast cancer tissue	GSE152216
VHIO098_181	VHIO098_181	No treatment	Cancer	breast cancer tissue	GSE152216
VHIO098_284	VHIO098_284	No treatment	Cancer	breast cancer tissue	GSE152216
VHIO179_181	VHIO179_181	No treatment	Cancer	breast cancer tissue	GSE152216
VHIO179_284	VHIO179_284	No treatment	Cancer	breast cancer tissue	GSE152216
CNCC	CNCC	No treatment	Nomal	H9 embryonic stem cell-derived cranial neural crest cell	GSE161531
ESC	ESC	No treatment	Nomal	H9 embryonic stem cells	GSE161531
NSC	NSC	No treatment	Nomal	H9 embryonic stem cell-derived neural stem cell	GSE161531
K562_DRB	K562	DRB	Cancer	K562	GSE162299
K562_hypoxia	K562	Hypoxia	Cancer	K562	GSE162299
K562_noDRB	K562	NoDRB	Cancer	K562	GSE162299
K562_normoxia	K562	Normoxia	Cancer	K562	GSE162299
K562_noTPL	K562	NoTPL	Cancer	K562	GSE162299
K562_TPL	K562	TPL	Cancer	K562	GSE162299
U2OS_hypoxia	U2OS	Hypoxia	Cancer	U2OS	GSE162299
U2OS_normoxia	U2OS	Normoxia	Cancer	U2OS	GSE162299
K562_SMARCA4	K562	No treatment	Cancer	K562	GSE165124
HEK293T_CUT.Tag	HEK293T	No treatment	Nomal	embryonic kidney	GSE178668
HEK293T_Flavopiridol.CUT.Tag_DMSO	HEK293T	DMSO	Nomal	embryonic kidney	GSE178668
HEK293T_Flavopiridol.CUT.Tag_FP	HEK293T	FP	Nomal	embryonic kidney	GSE178668
HEK293T_PDS.CUT.Tag_DMSO	HEK293T	DMSO	Nomal	embryonic kidney	GSE178668
HEK293T_PDS.CUT.Tag_PDS	HEK293T	PDS	Nomal	embryonic kidney	GSE178668
HEK293T_TMPyP4.CUT.Tag_DMSO	HEK293T	DMSO	Nomal	embryonic kidney	GSE178668
HEK293T_TMPyP4.CUT.Tag_TMPYP4	HEK293T	TMPYP4	Nomal	embryonic kidney	GSE178668
HACAT_Entinostat	HACAT	Entinostat	Nomal	HACAT	GSE76688
NHEK_NA	NHEK	No treatment	Nomal	NHEK	GSE76688
HACAT_NA	HACAT	No treatment	Nomal	HACAT	GSE99205
DF-1	DF-1	No treatment	Nomal	chicken embryo fibroblasts	GSE133379
3T3	3T3	No treatment	Nomal	a fibroblast that was isolated from the embryo of a mouse	GSE217860
Dfl	Dfl	No treatment	Cancer	Duodenal-type follicular lymphoma	GSE161463
DKO	DKO	No treatment	Nomal		GSE161463
mESC	mESC	No treatment	Nomal	Mouse embryonic stem cells	GSE173103
mESC_DMSO	mESC	DMSO	Nomal	Mouse embryonic stem cells	GSE173103
mESC_DRB	mESC	DRB	Nomal	Mouse embryonic stem cells	GSE173103
mESC_mock	mESC	mock	Nomal	Mouse embryonic stem cells	GSE173103
mESC_Mungbean.100U	mESC	Mungbean.100U	Nomal	Mouse embryonic stem cells	GSE173103
mESC_Mungbean.150U	mESC	Mungbean.150U	Nomal	Mouse embryonic stem cells	GSE173103
mESC_triptolide	mESC	triptolide	Nomal	Mouse embryonic stem cells	GSE173103
mNPC	mNPC	No treatment	Cancer	Mouse nasopharyngeal carcinoma	GSE173103
