# Supplementary material for: EndoQuad: a comprehensive genome-wide experimentally validated endogenous G-quadruplex database
Source: Nucleic Acids Res. 2023 Oct 30;52(D1):D72–80. doi: 10.1093/nar/gkad966 (PMC10767823; doi:10.1093/nar/gkad966)
Supplement: gkad966_supplemental_files [file gkad966_supplemental_files.zip › Supplementary Table S4.xlsx]

## Sheet: Sheet1
Table S4. Basic statistics index of different sessions
eG4 number	Human	391503
	Mouse	71791
	Chicken	45044
Cell type number	Human	58
	Mouse	11
	Chicken	1
eG4 number annotated with epigenetic state (note: eG4 may be in different states in different samples)	TssA	180035
	TssAFlnk	203776
	TxFlnk	122494
	Tx	121961
	TxWk	326362
	EnhG	129727
	Enh	270700
	ZNF/Rpts	56519
	Het	94466
	TssBiv	139888
	BivFlnk	106116
	EnhBiv	166572
	ReprPC	212954
	ReprPCWk	270199
	Quies	318533
eG4s interact with TFs	TF number	1247
	eG4 number	387696
eG4s interact with SNP/eQTL	GWAS SNP	1324
	GTEx eQTL	12652
	Cancer eQTL	8247
